# Supplementary material for: Holliday junction recognition protein (HJURP) could reflect the clinical outcomes of lung adenocarcinoma patients, and impact the choice of precision therapy
Source: Front Genet. 2024 Nov 22;15:1475511. doi: 10.3389/fgene.2024.1475511 (PMC11621083; doi:10.3389/fgene.2024.1475511)
Supplement: Supplementary file 5 [file Table1.csv]

Supplementary Table 1. Original cell type data from SpatialTME of GSE179572.
	Location	Morph_clusters	TumorCells	CD4TCells	CD8TCells	NKCells	BCells	PlasmaCells	Macrophages	DCs	Neutrophil	EndothelialCells	Fibroblasts	CNSCells
AAACAACGAATAGTTC-1	nMal	C1	0	0	0	0	0	0.152401479	0	0	0.266276355	0.176330684	0.404991482	0
AAACAATCTACTAGCA-1	nMal	C6	0	0.065737544	0	0	0	0.054984308	0.269589744	0	0	0.121038176	0.478275792	0.010374437
AAACACCAATAACTGC-1	Mal	C0	1	0	0	0	0	0	0	0	0	0	0	0
AAACAGCTTTCAGAAG-1	Mal	C0	1	0	0	0	0	0	0	0	0	0	0	0
AAACAGGGTCTATATT-1	Mal	C0	1	0	0	0	0	0	0	0	0	0	0	0
AAACCGGGTAGGTACC-1	Mal	C3	0.898195664	0	0	0	0	0	0	0.101804336	0	0	0	0
AAACCGTTCGTCCAGG-1	Mal	C5	1	0	0	0	0	0	0	0	0	0	0	0
AAACCTCATGAAGTTG-1	Mal	C0	1	0	0	0	0	0	0	0	0	0	0	0
AAACGAAGAACATACC-1	nMal	C6	0	0.020324264	0	0	0	0.024669272	0.378872364	0	0	0.067972099	0.223298531	0.284863469
AAACGAAGATGGAGTA-1	Mal	C0	1	0	0	0	0	0	0	0	0	0	0	0
AAACGAGACGGTTGAT-1	Bdy	C2	0.715290823	0	0	0	0	0	0.160375624	0	0	0	0.124333553	0
AAACGGGTTGGTATCC-1	nMal	C8	0	0.157304412	0	0	0.221041576	0.10699625	0.218315596	0	0	0	0.279284136	0.017058029
AAACTGCTGGCTCCAA-1	Bdy	C1	0	0	0	0	0	0.016573673	0	0	0.2360681	0.112174379	0.635183849	0
AAACTTAATTGCACGC-1	Mal	C1	0.950204954	0	0	0	0	0.049795046	0	0	0	0	0	0
AAACTTGCAAACGTAT-1	Mal	C5	1	0	0	0	0	0	0	0	0	0	0	0
AAAGACCCAAGTCGCG-1	nMal	C6	0	0.051076754	0	0	0	0.192359146	0.322829549	0	0	0.029918778	0.391806392	0.012009381
AAAGACTGGGCGCTTT-1	Mal	C5	1	0	0	0	0	0	0	0	0	0	0	0
AAAGGCCCTATAATAC-1	Mal	C3	0.89209698	0	0	0	0	0	0	0.10790302	0	0	0	0
AAAGGGATGTAGCAAG-1	Mal	C7	0.913660615	0	0	0	0	0	0	0	0.086339385	0	0	0
AAAGGGCAGCTTGAAT-1	nMal	C8	0	0.238039057	0	0.0742144	0	0.097441767	0.227482129	0	0	0.085651812	0.277170834	0
AAAGTAGCATTGCTCA-1	Mal	C5	1	0	0	0	0	0	0	0	0	0	0	0
AAAGTCGACCCTCAGT-1	Mal	C5	1	0	0	0	0	0	0	0	0	0	0	0
AAATCGCGGAAGGAGT-1	Mal	C0	1	0	0	0	0	0	0	0	0	0	0	0
AAATCGTGTACCACAA-1	Mal	C1	0.968999391	0	0	0	0	0.031000609	0	0	0	0	0	0
AAATGCTCGTTACGTT-1	nMal	C9	0	0	0	0	0	0.72473275	0	0	0	0.130304614	0.132911047	0.012051589
AAATGGCCCGTGCCCT-1	Mal	C0	1	0	0	0	0	0	0	0	0	0	0	0
AAATGGTCAATGTGCC-1	Mal	C1	1	0	0	0	0	0	0	0	0	0	0	0
AAATGTATCTTATCCC-1	Mal	C0	1	0	0	0	0	0	0	0	0	0	0	0
AAATGTGGGTGCTCCT-1	nMal	C6	0	0	0	0	0	0.008817522	0.567643966	0	0	0	0.423538512	0
AAATTAACGGGTAGCT-1	Mal	C7	0.898878692	0	0	0	0	0	0	0	0.101121308	0	0	0
AAATTAATAAGCGCGA-1	Mal	C3	0.880772467	0	0	0	0	0	0	0.119227533	0	0	0	0
AAATTGATAGTCCTTT-1	Mal	C5	1	0	0	0	0	0	0	0	0	0	0	0
AAATTGCGGCGGTTCT-1	Bdy	C1	0	0	0	0	0	0	0	0	0.270624513	0.101285128	0.628090359	0
AAATTTGCGGGTGTGG-1	Mal	C0	1	0	0	0	0	0	0	0	0	0	0	0
AACAACTGGTAGTTGC-1	Mal	C1	1	0	0	0	0	0	0	0	0	0	0	0
AACAATACATTGTCGA-1	Mal	C3	0.875124008	0	0	0	0	0	0	0.124875992	0	0	0	0
AACAATTACTCTACGC-1	Mal	C4	1	0	0	0	0	0	0	0	0	0	0	0
AACACGACTGTACTGA-1	nMal	C9	0	0	0	0	0	0.767777761	0	0	0	0.071137118	0.124423505	0.036661616
AACACGAGACGCGGCC-1	Mal	C5	1	0	0	0	0	0	0	0	0	0	0	0
AACACGCGGCCGCGAA-1	nMal	C6	0	0.033479762	0.05302338	0	0	0.13619977	0.405273241	0	0	0.021072541	0.350951307	0
AACAGCTGTGTGGCAA-1	Mal	C0	1	0	0	0	0	0	0	0	0	0	0	0
AACAGGATGGGCCGCG-1	Bdy	C8	0	0	0.034576644	0	0	0	0.113767673	0	0	0.361008256	0.490647427	0
AACATTGAAGTTGATC-1	Mal	C3	0.893501749	0	0	0	0	0	0	0.106498251	0	0	0	0
AACATTGGTCAGCCGT-1	nMal	C2	0	0	0.061390633	0	0	0.079690523	0.333715651	0	0	0.124653337	0.400549856	0
AACCAAGACTTCTCTG-1	Mal	C4	1	0	0	0	0	0	0	0	0	0	0	0
AACCATGGGATCGCTA-1	Bdy	C9	0	0	0	0.132683974	0	0	0	0	0	0	0.867316026	0
AACCCAGAGACGGAGA-1	nMal	C8	0	0.103191478	0.069759348	0	0	0.057104108	0.340153863	0	0	0.114770428	0.300425237	0.014595538
AACCCATCCCATGATC-1	Mal	C0	1	0	0	0	0	0	0	0	0	0	0	0
AACCCTGGTGGAACCA-1	nMal	C9	0	0	0	0	0	0.045822357	0	0	0	0.132531014	0.516882609	0.304764021
AACCGAGCTTGGTCAT-1	Mal	C7	0.862937385	0	0	0	0	0	0	0	0.137062615	0	0	0
AACGAAAGTCGTCCCA-1	Bdy	C2	0.549188896	0	0	0	0	0.241832028	0.07308491	0	0	0	0.135894166	0
AACGATAGAAGGGCCG-1	nMal	C8	0	0.130598978	0.16936597	0	0	0.066107872	0.156459984	0	0	0.118791799	0.358675397	0
AACGATATGTCAACTG-1	Bdy	C2	0.730105233	0	0	0	0	0	0.055369046	0	0	0.059779528	0.154746193	0
AACGCGGTCTCCAGCC-1	Mal	C4	1	0	0	0	0	0	0	0	0	0	0	0
AACGGCCATCTCCGGT-1	Mal	C3	0.927416897	0	0	0	0	0	0	0.072583103	0	0	0	0
AACGTACTGTGGGTAC-1	Bdy	C1	0	0	0	0	0	0.009852347	0	0	0.543109226	0.002818512	0.444219914	0
AACGTAGTCTACCCAT-1	nMal	C6	0	0	0	0	0	0.256898158	0.395628869	0	0	0.038513837	0.308959135	0
AACGTCAGACTAGTGG-1	Mal	C3	0.930571802	0	0	0	0	0	0	0.069428198	0	0	0	0
AACGTGCGAAAGTCTC-1	Mal	C5	0.966185425	0	0	0	0.033814575	0	0	0	0	0	0	0
AACGTTATCAGCACCT-1	Mal	C5	1	0	0	0	0	0	0	0	0	0	0	0
AACTAGCGTATCGCAC-1	nMal	C9	0	0	0	0	0	0.041604551	0	0	0	0.343147143	0.454656945	0.160591361
AACTCAAGTTAATTGC-1	Mal	C1	0.987261113	0	0	0	0	0.012738887	0	0	0	0	0	0
AACTCGATAAACACGT-1	Bdy	C2	0.793133992	0	0	0	0	0	0.053081823	0	0	0.086045349	0.067738836	0
AACTCTCAGTGTGCTC-1	Mal	C3	0.916497205	0	0	0	0	0	0	0.083502795	0	0	0	0
AACTGATATTAGGCCT-1	nMal	C9	0	0	0	0	0	0.133476298	0	0	0	0.241643317	0.559957645	0.06492274
AACTGGGTCCCGACGT-1	Mal	C7	0.887154876	0	0	0	0	0	0	0	0.112845124	0	0	0
AACTGGTGTGGGCCTT-1	nMal	C9	0	0	0	0	0	0.099216568	0	0	0	0.066939766	0.833843665	0
AACTTCTGCGTCTATC-1	Bdy	C8	0	0.011442965	0	0	0	0	0.143399603	0.037781389	0	0.339174866	0.468201177	0
AACTTGCCCGTATGCA-1	Mal	C4	1	0	0	0	0	0	0	0	0	0	0	0
AACTTGCGTTCTCGCG-1	Bdy	C8	0	0.147178328	0	0	0	0	0.498248058	0	0	0.021819903	0.332753711	0
AACTTTACGGGAGCTT-1	Mal	C5	1	0	0	0	0	0	0	0	0	0	0	0
AACTTTAGCTGCTGAG-1	nMal	C9	0	0	0	0	0	0.06105774	0	0	0	0.356484433	0.582457827	0
AAGACCAAATAACTCA-1	Mal	C1	0.986958899	0	0	0	0	0.013041101	0	0	0	0	0	0
AAGACTAACCCGTTGT-1	nMal	C8	0	0.122674971	0.010168431	0	0.027146123	0.253606708	0.133814391	0	0	0.05306856	0.399520815	0
AAGACTGCAAGCTACT-1	Mal	C4	1	0	0	0	0	0	0	0	0	0	0	0
AAGAGATGAATCGGTA-1	Bdy	C2	0.793939468	0	0	0	0	0	0	0.01441618	0	0.050843561	0.140800791	0
AAGAGCTCTTTATCGG-1	Mal	C1	1	0	0	0	0	0	0	0	0	0	0	0
AAGAGGATGTACGCGA-1	Mal	C5	1	0	0	0	0	0	0	0	0	0	0	0
AAGAGGCATGGATCGC-1	nMal	C1	0	0	0	0	0	0	0	0	0.573280991	0.17356532	0.25315369	0
AAGATGGCACCGGACC-1	Mal	C1	0.977363528	0	0	0	0	0.022636472	0	0	0	0	0	0
AAGCCGCCGTGAAATC-1	Mal	C0	1	0	0	0	0	0	0	0	0	0	0	0
AAGCGTCCCTCATCGA-1	Mal	C3	0.91676571	0	0	0	0	0	0	0.08323429	0	0	0	0
AAGCTCGTGCCAAGTC-1	Mal	C5	1	0	0	0	0	0	0	0	0	0	0	0
AAGGAGAACTTATAAG-1	nMal	C6	0	0	0	0	0	0.010217106	0.480210277	0	0	0.045204494	0.464368123	0
AAGGAGCGGTTGGTGC-1	Bdy	C2	0.633879183	0	0	0	0	0.011278025	0.189419877	0	0	0	0.165422916	0
AAGGCGCGTAAAGCTT-1	Bdy	C1	0	0	0	0	0	0	0	0	0.384362898	0.158350826	0.457286276	0
AAGGCTGTGCTCATCG-1	Mal	C1	1	0	0	0	0	0	0	0	0	0	0	0
AAGGGAACGACTGGCT-1	Mal	C3	0.937758685	0	0	0	0	0	0	0.062241315	0	0	0	0
AAGGGACTATGCATTC-1	Mal	C0	1	0	0	0	0	0	0	0	0	0	0	0
AAGGTATCCTAATATA-1	nMal	C2	0	0.021916765	0	0	0	0	0.286605047	0	0	0.238176005	0.453302183	0
AAGTAAGCTTCCAAAC-1	nMal	C6	0	0	0	0	0	0.070216711	0.397557638	0	0	0.084715221	0.447510431	0
AAGTAGAAGACCGGGT-1	Mal	C3	0.945980208	0	0	0	0	0	0	0.054019792	0	0	0	0
AAGTAGTGACGCGAGG-1	Bdy	C8	0	0.0948085	0	0	0	0	0.073792487	0.08651579	0	0.10226311	0.642620112	0
AAGTCTTCTGTGGCCT-1	Mal	C0	1	0	0	0	0	0	0	0	0	0	0	0
AAGTGACGACCGAATT-1	Mal	C5	1	0	0	0	0	0	0	0	0	0	0	0
AAGTGCAAAGGTAGAC-1	Mal	C5	1	0	0	0	0	0	0	0	0	0	0	0
AAGTGCGTTAGAATCT-1	Mal	C0	0.989041654	0	0	0	0.010958346	0	0	0	0	0	0	0
AAGTTCGGCCAACAGG-1	Bdy	C3	0	0	0	0	0.034051531	0.037663164	0	0	0	0.164122114	0.689967903	0.074195288
AAGTTTACTAATGGCA-1	nMal	C6	0	0.028476127	0.009278521	0	0	0.30184954	0.2952779	0	0	0.022888851	0.33287772	0.00935134
AATAACAACGCTCGGC-1	Mal	C4	1	0	0	0	0	0	0	0	0	0	0	0
AATAACACTAGAACAA-1	Mal	C0	1	0	0	0	0	0	0	0	0	0	0	0
AATAAGTCCTCGAGAC-1	nMal	C9	0	0	0	0	0	0	0	0	0	0.177003849	0.755680074	0.067316077
AATACAATGTTTCAGG-1	Mal	C7	0.912294399	0	0	0	0	0	0	0	0.087705601	0	0	0
AATAGAACAGAGTGGC-1	Mal	C3	0.945028675	0	0	0	0	0	0	0.054971325	0	0	0	0
AATAGTCGCGAGTCGG-1	Bdy	C5	0	0.019888321	0	0	0	0	0	0	0	0	0	0.980111679
AATATCAAGGTCGGAT-1	nMal	C6	0	0.03603191	0	0	0	0.096174421	0.421229055	0	0	0.049433598	0.397131017	0
AATATCCTAGCAAACT-1	Mal	C3	0.917925088	0	0	0	0	0	0	0.082074912	0	0	0	0
AATATTGGAGTATTGA-1	Mal	C4	1	0	0	0	0	0	0	0	0	0	0	0
AATCAGACTGCAGGAC-1	nMal	C9	0	0	0	0	0	0.097275838	0	0	0	0.073630555	0.751103492	0.077990114
AATCAGGTTTCATTTA-1	Mal	C1	0.979659512	0	0	0	0	0.020340488	0	0	0	0	0	0
AATCCAAGGGCCTGAG-1	nMal	C6	0	0	0	0	0	0.225768436	0.249204025	0	0	0	0.48507955	0.039947989
AATCCATGCAAGGGTG-1	nMal	C9	0	0	0	0	0	0.042942467	0	0	0	0.228926007	0.503428852	0.224702675
AATCGGGACACTACGA-1	nMal	C9	0	0	0	0	0	0	0	0	0	0.332984334	0.644451166	0.0225645
AATCTAGGTTTACTTG-1	Mal	C0	1	0	0	0	0	0	0	0	0	0	0	0
AATCTCTACTGTGGTT-1	Mal	C5	0.983986842	0	0	0	0.016013158	0	0	0	0	0	0	0
AATCTGGCTTTCTAGT-1	Bdy	C1	0	0	0	0	0	0.733031384	0	0	0.048810181	0.036072066	0.182086369	0
AATGACAGCAATGTCT-1	Mal	C5	1	0	0	0	0	0	0	0	0	0	0	0
AATGACTGTCAGCCGG-1	Mal	C5	1	0	0	0	0	0	0	0	0	0	0	0
AATGAGTTCGCATATG-1	nMal	C8	0	0.340679755	0	0	0	0.089812476	0.373847968	0	0	0.034255905	0.161403896	0
AATGCAACCGGGTACC-1	Mal	C7	0.918061139	0	0	0	0	0	0	0	0.081938861	0	0	0
AATGGTCCACCGTTCA-1	Mal	C4	1	0	0	0	0	0	0	0	0	0	0	0
AATGGTTCTCACAAGC-1	Mal	C4	1	0	0	0	0	0	0	0	0	0	0	0
AATGTGCCCGAGGTGT-1	Mal	C0	1	0	0	0	0	0	0	0	0	0	0	0
AATGTGCTAATCTGAG-1	Bdy	C3	0	0	0	0	0	0.558833321	0	0	0	0.148574268	0.271598866	0.020993545
AATTAAAGGTCGGCGT-1	Bdy	C1	0	0	0	0	0	0.62034518	0	0	0.048801052	0.021292971	0.309560798	0
AATTACGAGACCCATC-1	Mal	C3	0.935463347	0	0	0	0	0	0	0.064536653	0	0	0	0
AATTACTCGTACGCTC-1	Mal	C5	1	0	0	0	0	0	0	0	0	0	0	0
AATTCATTGTCATGCA-1	Bdy	C8	0	0.043459759	0	0.021307829	0.062285578	0	0.076016108	0.016167973	0	0.233417426	0.547345326	0
AATTCCAACTTGGTGA-1	Bdy	C2	0.419074653	0	0	0	0	0.131855977	0.090987816	0	0	0.098888522	0.259193033	0
ACAAACCATGCGTCCT-1	Mal	C3	0.932916323	0	0	0	0	0	0	0.067083677	0	0	0	0
ACAAAGAAGGTAGGCC-1	Mal	C5	1	0	0	0	0	0	0	0	0	0	0	0
ACAACAGCATGAGCTA-1	Mal	C5	1	0	0	0	0	0	0	0	0	0	0	0
ACAACGGTCCCTGCGA-1	nMal	C2	0	0.041781346	0	0	0	0.039500345	0.1846633	0.083171695	0	0.220400262	0.430483053	0
ACAAGCAGTGCCTAGC-1	Mal	C4	1	0	0	0	0	0	0	0	0	0	0	0
ACAAGCTATATGGAAG-1	Mal	C1	0.988948693	0	0	0	0	0.011051307	0	0	0	0	0	0
ACAAGGACAAGAGGTT-1	Mal	C5	1	0	0	0	0	0	0	0	0	0	0	0
ACAATAGTCGTACGTT-1	Mal	C0	1	0	0	0	0	0	0	0	0	0	0	0
ACAATCCATTTAAACC-1	Bdy	C8	0	0.009485084	0	0	0.012192458	0	0.303334143	0.042661109	0	0.115910556	0.516416651	0
ACAATGAATACGGAGA-1	Bdy	C3	0	0	0	0	0	0.05654857	0	0	0	0.092700105	0.850751325	0
ACAATTTAGGAGGCTC-1	Mal	C5	1	0	0	0	0	0	0	0	0	0	0	0
ACAATTTGAGCAGTGG-1	nMal	C2	0	0.02530005	0	0	0	0.212167008	0.207679277	0.065007734	0	0.154625701	0.33522023	0
ACACAAAGACGGGTGG-1	Mal	C3	0.867240637	0	0	0	0	0	0	0.132759363	0	0	0	0
ACACACTTTCTACACG-1	nMal	C9	0	0	0	0	0	0.009094901	0	0	0	0.503616517	0.458782336	0.028506246
ACACATGATCAAATCT-1	Mal	C0	1	0	0	0	0	0	0	0	0	0	0	0
ACACATTGACGCAACA-1	Mal	C0	1	0	0	0	0	0	0	0	0	0	0	0
ACACCCAGCATGCAGC-1	Mal	C5	1	0	0	0	0	0	0	0	0	0	0	0
ACACCCGAGAAATCCG-1	Bdy	C2	0.547741407	0	0	0.053568033	0	0	0.026389331	0.034840845	0	0.014063186	0.323397198	0
ACACCGAGCGCTCTTT-1	Mal	C4	1	0	0	0	0	0	0	0	0	0	0	0
ACACCGGTCTGACCGC-1	Mal	C3	0.954389172	0	0	0	0	0	0	0.045610828	0	0	0	0
ACACCTTAAGTAGGGC-1	Mal	C0	1	0	0	0	0	0	0	0	0	0	0	0
ACACGAGACTCCTTCT-1	Mal	C4	1	0	0	0	0	0	0	0	0	0	0	0
ACACGGCACTATGCAT-1	nMal	C9	0	0	0	0	0	0.090478378	0	0	0	0.020426187	0.764808645	0.12428679
ACACGGGAACTTAGGG-1	Mal	C7	0.946980399	0	0	0	0	0	0	0	0.053019601	0	0	0
ACACTCCAATGTCACT-1	Mal	C7	0.945636318	0	0	0	0	0	0	0	0.054363682	0	0	0
ACACTGATCAAGGTGT-1	Bdy	C1	0	0	0	0	0	0	0	0	0.468435138	0.115391122	0.416173741	0
ACAGAACTGAGAACAA-1	Mal	C4	1	0	0	0	0	0	0	0	0	0	0	0
ACAGATTAGGTTAGTG-1	nMal	C6	0	0.087085082	0	0	0	0.025962454	0.226389798	0	0	0.083358435	0.560382477	0.016821755
ACAGCATAGAGCCAGT-1	nMal	C9	0	0	0	0	0	0.016081815	0	0	0	0.19419287	0.770945552	0.018779764
ACAGGAGGCGCAGCCG-1	Mal	C3	0.888908062	0	0	0	0	0	0	0.111091938	0	0	0	0
ACAGGTGGAGGTGAGG-1	Mal	C0	1	0	0	0	0	0	0	0	0	0	0	0
ACAGGTGTGTTGTTGC-1	Bdy	C3	0	0	0	0	0.053747414	0	0	0	0	0.315374457	0.598255729	0.0326224
ACAGTAATACAACTTG-1	Mal	C0	1	0	0	0	0	0	0	0	0	0	0	0
ACATAAGTCGTGGTGA-1	Mal	C3	0.963968522	0	0	0	0	0	0	0.036031478	0	0	0	0
ACATAATAAGGCGGTG-1	Mal	C7	0.93740149	0	0	0	0	0	0	0	0.06259851	0	0	0
ACATCAGCTGGGACGC-1	Mal	C5	1	0	0	0	0	0	0	0	0	0	0	0
ACATCGATCGTTTACC-1	Bdy	C1	0	0	0	0	0	0.385717879	0	0	0.129475347	0.065461472	0.419345302	0
ACATCGGTCAGCCGCG-1	Bdy	C1	0	0	0	0	0	0	0	0	0.663879377	0.016812908	0.319307715	0
ACATCTCAACGCGTAA-1	nMal	C6	0	0	0.024711993	0	0	0	0.490538001	0	0	0.023392802	0.428751338	0.032605866
ACATGGCTCAATTTAG-1	Mal	C7	0.796340208	0	0	0	0	0	0	0	0.203659792	0	0	0
ACCAAACTAGAAATCC-1	nMal	C6	0	0	0	0	0	0.05083619	0.184051314	0.027590831	0	0.054911777	0.510039056	0.172570831
ACCAACGCTTATTTAT-1	Bdy	C1	0	0	0	0	0	0	0	0	0.353666938	0.00798103	0.638352032	0
ACCAAGAACGCGTGTC-1	Bdy	C8	0	0.095267549	0.115930699	0.064358039	0	0	0.250951748	0.181656118	0	0.053047795	0.238788052	0
ACCACAAGTTTCTATC-1	Bdy	C2	0.849336248	0	0	0	0	0.028327476	0.020191545	0	0	0.032410057	0.069734673	0
ACCACTGTTCAAGAAG-1	Mal	C5	1	0	0	0	0	0	0	0	0	0	0	0
ACCAGACCATAACAAC-1	Mal	C0	1	0	0	0	0	0	0	0	0	0	0	0
ACCAGCCCGGTCTTTG-1	nMal	C9	0	0	0	0	0	0.071936064	0	0	0	0.034633797	0.513636276	0.379793863
ACCAGGAGTGTGATCT-1	nMal	C9	0	0	0	0	0	0	0	0	0	0.163575275	0.81780287	0.018621856
ACCATATCCGCAATAA-1	nMal	C8	0	0.056202415	0	0	0.022633872	0.016712778	0.147279858	0	0	0.256510061	0.489958637	0.010702378
ACCATCCGCCAACTAG-1	Bdy	C4	0	0	0	0	0	0	0	0	0	0	0.90138535	0.09861465
ACCATCGTATATGGTA-1	Mal	C1	0.989266475	0	0	0	0	0.010733525	0	0	0	0	0	0
ACCATTAAGGGTGTCA-1	Mal	C0	1	0	0	0	0	0	0	0	0	0	0	0
ACCCACCTACATGCTC-1	nMal	C2	0	0.080932925	0	0	0	0.320826093	0.17402828	0	0	0.094345018	0.329867684	0
ACCCATCTTGAGGGTA-1	Mal	C4	1	0	0	0	0	0	0	0	0	0	0	0
ACCCGAGCGAAATTAC-1	Mal	C0	1	0	0	0	0	0	0	0	0	0	0	0
ACCCGGTTACACTTCC-1	Mal	C3	0.929724414	0	0	0	0	0	0	0.070275586	0	0	0	0
ACCCTATAGGACTGAG-1	Bdy	C2	0.376285274	0	0	0	0	0.028237143	0.169467073	0	0	0.122596131	0.30341438	0
ACCCTATGCCATATCG-1	Mal	C0	1	0	0	0	0	0	0	0	0	0	0	0
ACCGAAAGGGCCCTGC-1	nMal	C9	0	0	0	0	0	0.037285102	0	0	0	0.041754245	0.851228759	0.069731895
ACCGAAGAGTCTGGTT-1	Mal	C5	1	0	0	0	0	0	0	0	0	0	0	0
ACCGACTGAGTCCCAC-1	Mal	C7	0.887182195	0	0	0	0	0	0	0	0.112817805	0	0	0
ACCGGTCAGGTACACC-1	Mal	C0	1	0	0	0	0	0	0	0	0	0	0	0
ACCGTGACCACGTGGG-1	Bdy	C1	0	0	0	0	0	0.00684273	0	0	0.266844084	0.083711795	0.642601391	0
ACCGTTCCCGCTCTGA-1	nMal	C6	0	0.059704705	0	0	0	0	0.205165827	0	0	0.049039569	0.285990806	0.400099093
ACCTAAGTACCTTTCA-1	Bdy	C7	0	0	0.299314168	0	0.700685832	0	0	0	0	0	0	0
ACCTAATCGACTTCCT-1	nMal	C8	0	0	0.029371663	0	0	0	0.195225692	0	0	0.33837308	0.437029566	0
ACCTCGAACTTATGCT-1	Mal	C1	0.988389693	0	0	0	0	0.011610307	0	0	0	0	0	0
ACCTGCGTGTCATGTT-1	Mal	C3	0.916809257	0	0	0	0	0	0	0.083190743	0	0	0	0
ACGAAATGGGCGGCAC-1	Bdy	C2	0.801756766	0	0	0	0	0	0.01711669	0	0	0.074739615	0.106386929	0
ACGACTGGTCATACTC-1	Mal	C3	0.951096546	0	0	0	0	0	0	0.048903454	0	0	0	0
ACGAGAACCCATCACG-1	nMal	C9	0	0	0	0	0	0.045259237	0	0	0	0.198432941	0.538813396	0.217494426
ACGAGGATACCACTCT-1	Mal	C0	0.966273868	0	0	0	0.033726132	0	0	0	0	0	0	0
ACGAGGTTTACAACGT-1	Mal	C0	1	0	0	0	0	0	0	0	0	0	0	0
ACGAGTCGCCGGCGTT-1	Mal	C3	0.904357376	0	0	0	0	0	0	0.095642624	0	0	0	0
ACGATACCTATCCTGA-1	Bdy	C3	0	0	0	0	0	0.737489219	0	0	0	0.083308132	0.153494126	0.025708523
ACGATCATACATAGAG-1	Mal	C5	1	0	0	0	0	0	0	0	0	0	0	0
ACGATGCATATGTTAT-1	Mal	C1	1	0	0	0	0	0	0	0	0	0	0	0
ACGCATTCGTGAGTAC-1	Mal	C7	0.865563073	0	0	0	0	0	0	0	0.134436927	0	0	0
ACGCCAGATGATTTCT-1	nMal	C2	0	0.014676666	0.036464331	0	0	0	0.334783252	0	0	0.207859255	0.406216497	0
ACGCCCAGCTGTCGAT-1	nMal	C6	0	0	0	0	0	0.012381109	0.265175848	0	0	0.09194821	0.212605999	0.417888834
ACGCCGCTAGACGACC-1	nMal	C2	0	0	0.015503711	0	0	0.020310757	0.09663563	0.219278693	0	0.115798996	0.532472214	0
ACGCCTGACACGCGCT-1	Mal	C1	0.968280724	0	0	0	0	0.031719276	0	0	0	0	0	0
ACGCGCTACACAGGGT-1	Mal	C5	0.984370353	0	0	0	0.015629647	0	0	0	0	0	0	0
ACGCGGGCCAAGGACA-1	Bdy	C2	0.610642263	0	0	0	0	0.025578464	0.213589075	0	0	0.036951952	0.113238246	0
ACGCGTTTCTTAAGAG-1	Mal	C0	1	0	0	0	0	0	0	0	0	0	0	0
ACGCTGTGAGGCGTAG-1	Mal	C0	1	0	0	0	0	0	0	0	0	0	0	0
ACGGCGGGTTGCCCTG-1	nMal	C6	0	0.124193181	0.009731634	0	0	0.037343733	0.387505462	0	0	0.091510552	0.349715437	0
ACGGCTGGATGTAGAA-1	Bdy	C3	0	0	0	0	0	0.037742839	0	0	0	0.078421234	0.832967064	0.050868863
ACGGGAGTGTCGGCCC-1	Mal	C0	1	0	0	0	0	0	0	0	0	0	0	0
ACGGGTCATGTGACTT-1	Mal	C4	1	0	0	0	0	0	0	0	0	0	0	0
ACGTACTTTGGCACGG-1	Bdy	C2	0.548711654	0	0	0.140189578	0	0.058348499	0.075177292	0	0	0.083409487	0.094163491	0
ACGTAGATTGCTGATG-1	Bdy	C2	0.788334568	0	0	0	0	0.038980914	0.044110979	0.025178051	0	0.01985596	0.083539528	0
ACGTCTCGTTCCGGGA-1	Mal	C5	1	0	0	0	0	0	0	0	0	0	0	0
ACGTGACAAAGTAAGT-1	Mal	C3	0.901603775	0	0	0	0	0	0	0.098396225	0	0	0	0
ACGTGCGCCTCGTGCA-1	Bdy	C8	0	0.098469764	0	0.016034534	0	0	0.1201997	0	0	0.174159316	0.591136685	0
ACGTTAATGTCGAAGA-1	Bdy	C2	0.781596303	0	0	0	0	0.014661911	0.071482164	0.020064166	0	0	0.112195457	0
ACGTTAGATTTGCCCG-1	Mal	C1	1	0	0	0	0	0	0	0	0	0	0	0
ACGTTATTGGTCACTC-1	Mal	C7	0.876922158	0	0	0	0	0	0	0	0.123077842	0	0	0
ACGTTCCGCGCTCCGT-1	nMal	C9	0	0	0	0	0	0.577437973	0	0	0	0.034489695	0.369411861	0.018660471
ACTACATCCCGACAAG-1	Bdy	C1	0	0	0	0	0	0.14191452	0	0	0.271472086	0.163461415	0.423151978	0
ACTACCAGCTCTCTGG-1	Mal	C1	1	0	0	0	0	0	0	0	0	0	0	0
ACTATCGCCGGCTAAA-1	Mal	C3	0.932674333	0	0	0	0	0	0	0.067325667	0	0	0	0
ACTATGTCCAGCTGCC-1	Mal	C0	1	0	0	0	0	0	0	0	0	0	0	0
ACTATTTCCGGGCCCA-1	Bdy	C1	0	0	0	0	0	0.817106637	0	0	0.109555999	0.025189122	0.048148242	0
ACTCAACGAATGTATT-1	nMal	C6	0	0	0	0	0	0.296790088	0.303887566	0	0	0.066786437	0.320312746	0.012223163
ACTCAATAAAGGCACG-1	Mal	C7	0.914066215	0	0	0	0	0	0	0	0.085933785	0	0	0
ACTCAGACCTGCTTCT-1	nMal	C6	0	0	0.095260142	0	0	0.243516164	0.358414825	0	0	0.084101512	0.218707357	0
ACTCCAATATCATCAT-1	Mal	C5	1	0	0	0	0	0	0	0	0	0	0	0
ACTCCCATTCCTAAAG-1	Mal	C0	1	0	0	0	0	0	0	0	0	0	0	0
ACTCGATGTATTTCAT-1	Mal	C4	1	0	0	0	0	0	0	0	0	0	0	0
ACTCGTAACCCGTCCT-1	Bdy	C0	0	0	0	0	0.086253384	0	0	0	0	0.132984875	0.658684643	0.122077098
ACTCGTCAGTAATCCC-1	Bdy	C1	0	0	0	0	0	0.004514857	0	0	0.137304373	0.031806117	0.826374653	0
ACTCTAAACCTGGGAT-1	Mal	C0	1	0	0	0	0	0	0	0	0	0	0	0
ACTCTTGTATAGTAAC-1	Mal	C5	1	0	0	0	0	0	0	0	0	0	0	0
ACTGCCCGCCATTCTC-1	Mal	C1	0.974115766	0	0	0	0	0.025884234	0	0	0	0	0	0
ACTGCCGTCGTAACTC-1	nMal	C9	0	0	0	0	0	0.036748142	0	0	0	0.152342085	0.791369279	0.019540494
ACTGCTCGGAAGGATG-1	Bdy	C0	0	0	0	0	0	0	0	0	0	0.186644687	0.754259792	0.059095521
ACTGTACGATACACAT-1	Mal	C1	1	0	0	0	0	0	0	0	0	0	0	0
ACTGTAGCACTTTGGA-1	Mal	C0	1	0	0	0	0	0	0	0	0	0	0	0
ACTGTATACGCGAGCA-1	nMal	C6	0	0.060987544	0	0	0	0.056724744	0.239608631	0	0	0.092217813	0.305034466	0.245426802
ACTGTCCAGGATTATA-1	Mal	C3	0.937782128	0	0	0	0	0	0	0.062217872	0	0	0	0
ACTGTCTTCTTTAGAA-1	Mal	C7	0.952657755	0	0	0	0	0	0	0	0.047342245	0	0	0
ACTGTGCTAGTAGATC-1	nMal	C6	0	0	0	0	0	0	0.304895459	0	0	0.166927702	0.50521825	0.022958589
ACTGTTTAGTGTAGGC-1	nMal	C6	0	0	0.070900149	0	0	0.028522785	0.4646649	0	0	0.05798538	0.377926786	0
ACTTAGTACGACAAGA-1	nMal	C9	0	0	0	0	0	0.44429332	0	0	0	0.191992179	0.363714501	0
ACTTATCTGATCTATA-1	nMal	C6	0	0.043552839	0	0	0	0.156582759	0.574438892	0	0	0.033134346	0.192291164	0
ACTTATTAGGATCGGT-1	Bdy	C2	0.572386595	0	0	0.021511672	0	0.024909674	0.175498193	0	0	0.062071855	0.143622013	0
ACTTCGCCATACGCAC-1	Mal	C1	1	0	0	0	0	0	0	0	0	0	0	0
ACTTGACTCCCTCTTT-1	nMal	C2	0	0.065975348	0	0	0	0	0.350398702	0	0	0.179407582	0.404218368	0
ACTTGCCATATTGTAC-1	nMal	C6	0	0	0.018871728	0	0	0	0.341738632	0	0	0.02748571	0.61190393	0
ACTTGGGACCCGGTGG-1	Mal	C4	0.985011477	0.014988523	0	0	0	0	0	0	0	0	0	0
ACTTGTAGTCCCTTCA-1	Mal	C0	1	0	0	0	0	0	0	0	0	0	0	0
ACTTTCCTATAGCTTC-1	Bdy	C2	0.677288247	0	0	0.016748547	0	0	0.063751467	0	0	0.041016959	0.20119478	0
ACTTTGACTGCATCCT-1	Mal	C5	1	0	0	0	0	0	0	0	0	0	0	0
ACTTTGGTCGTGCTCC-1	Mal	C5	1	0	0	0	0	0	0	0	0	0	0	0
AGAACCCTCAATTGGG-1	Mal	C3	0.925475424	0	0	0	0	0	0	0.074524576	0	0	0	0
AGAACGTGGTACATTC-1	Bdy	C2	0.748161706	0	0	0	0	0.036578165	0.057103915	0.009903392	0	0.037490771	0.110762051	0
AGAAGGTACACTTCAC-1	Bdy	C0	0	0	0	0	0.042327596	0.04718145	0	0	0	0.197937248	0.6223873	0.090166406
AGAAGGTTGCCGAATT-1	Bdy	C2	0.803350353	0	0	0.015828837	0	0.049394383	0.045513062	0	0	0.017518297	0.068395067	0
AGAAGTGATTCGTGAT-1	Mal	C5	1	0	0	0	0	0	0	0	0	0	0	0
AGAATAAATCTTCAGG-1	Mal	C5	1	0	0	0	0	0	0	0	0	0	0	0
AGAATTGTTTGACATA-1	nMal	C8	0	0.286483624	0	0.034085435	0	0.081189597	0.412460734	0	0	0.060515393	0.125265218	0
AGACAGCTCAGAATCC-1	Mal	C4	1	0	0	0	0	0	0	0	0	0	0	0
AGACATAGATCCTTCC-1	nMal	C9	0	0	0	0	0	0.264444378	0	0	0	0.193149259	0.542406363	0
AGACCAAACCACACCT-1	Mal	C0	1	0	0	0	0	0	0	0	0	0	0	0
AGACCATGGGATACAA-1	nMal	C6	0	0.114506133	0	0	0	0.092062454	0.350078259	0	0	0.092557884	0.327737611	0.023057659
AGACCCGCCCTCCTCG-1	Mal	C3	0.905723024	0	0	0	0	0	0	0.094276976	0	0	0	0
AGACCGGGAAACCCTG-1	Bdy	C1	0	0	0	0	0	0	0	0	0.384326592	0.369097492	0.246575917	0
AGACGACGATGCCGCT-1	Mal	C5	1	0	0	0	0	0	0	0	0	0	0	0
AGACTAGCCTTCCAGA-1	Mal	C3	0.940575234	0	0	0	0	0	0	0.059424766	0	0	0	0
AGAGAAACACCAGAAA-1	Mal	C1	0.97409209	0	0	0	0	0.02590791	0	0	0	0	0	0
AGAGAAGGAGTACAAT-1	Mal	C3	0.878423819	0	0	0	0	0	0	0.121576181	0	0	0	0
AGAGATCTCTAAAGCG-1	Bdy	C1	0	0	0	0	0	0.121522045	0	0	0.515633146	0.006398702	0.356446108	0
AGAGCAGTTATGAGAC-1	Mal	C4	0.987866022	0.012133978	0	0	0	0	0	0	0	0	0	0
AGAGCGGGCTAATCAT-1	nMal	C8	0	0.113831196	0	0.060085176	0	0.015633994	0.269564291	0	0	0.088064351	0.452820992	0
AGAGCGTACAAGCTCG-1	Bdy	C8	0	0.129658832	0	0.015088229	0	0	0.380740952	0.038216334	0	0.042145677	0.394149975	0
AGAGCTACGAAAGCAT-1	Mal	C7	0.826117831	0	0	0	0	0	0	0	0.173882169	0	0	0
AGAGGTATCTCGGTCC-1	nMal	C9	0	0	0	0	0	0	0	0	0	0.071757744	0.908537564	0.019704692
AGATAACTTCAGGGCC-1	Bdy	C1	0	0	0	0	0	0	0	0	0.278642251	0.268993103	0.452364647	0
AGATACCGGTGTTCAC-1	Mal	C3	0.883317801	0	0	0	0	0	0	0.116682199	0	0	0	0
AGATACGACTTCATAT-1	nMal	C8	0	0.075984371	0.050060364	0	0	0.585369498	0.085411268	0	0	0.023369857	0.179804642	0
AGATCTCAGGTGTGAT-1	Mal	C3	0.927806841	0	0	0	0	0	0	0.072193159	0	0	0	0
AGATGACTCGCCCACG-1	Mal	C7	0.880844678	0	0	0	0	0	0	0	0.119155322	0	0	0
AGATGCAAGACGTGCA-1	Mal	C5	1	0	0	0	0	0	0	0	0	0	0	0
AGATGCATCCTGTGTC-1	Mal	C0	1	0	0	0	0	0	0	0	0	0	0	0
AGATGCTATAACGAGC-1	Mal	C4	1	0	0	0	0	0	0	0	0	0	0	0
AGATTATAGGACGTTT-1	nMal	C2	0	0.022855685	0	0	0	0	0.177108543	0.023440395	0	0.294296533	0.482298844	0
AGATTCACAACCGATA-1	Mal	C0	1	0	0	0	0	0	0	0	0	0	0	0
AGCAACCGAAAGTAAT-1	Mal	C3	0.942338391	0	0	0	0	0	0	0.057661609	0	0	0	0
AGCACACGTTTAGACT-1	Mal	C1	0.947285769	0	0	0	0	0.052714231	0	0	0	0	0	0
AGCACCAGTACTCACG-1	Bdy	C2	0.751057911	0	0	0	0	0	0.042107688	0.031318219	0	0.026701111	0.148815072	0
AGCACTACCGGCCTGT-1	Bdy	C2	0.776489106	0	0	0	0	0	0.057430856	0	0	0.075676267	0.090403771	0
AGCACTTAAGGACGCC-1	Bdy	C2	0.799213671	0	0	0	0	0.071380149	0.037452337	0	0	0.04618897	0.045764873	0
AGCATCATTTCGAAAG-1	Mal	C0	1	0	0	0	0	0	0	0	0	0	0	0
AGCATCGTCGATAATT-1	Mal	C7	0.910247192	0	0	0	0	0	0	0	0.089752808	0	0	0
AGCCCATACATGTAAG-1	Mal	C0	1	0	0	0	0	0	0	0	0	0	0	0
AGCCCGGCATTAGAGG-1	Mal	C0	1	0	0	0	0	0	0	0	0	0	0	0
AGCCCTAAGCGAAGTT-1	nMal	C2	0	0.135569819	0	0	0	0	0.159304863	0.026186146	0	0.166671473	0.512267699	0
AGCCCTCCCTGGTGGC-1	Bdy	C1	0	0	0	0	0	0.281615831	0	0	0.288719856	0.234389135	0.195275178	0
AGCCGCAAATTCAAAT-1	Mal	C3	0.928862408	0	0	0	0	0	0	0.071137592	0	0	0	0
AGCCGCTTGATTAGCG-1	Mal	C4	0.986709463	0.013290537	0	0	0	0	0	0	0	0	0	0
AGCCGTGGCTAAATGT-1	Bdy	C0	0	0	0	0	0	0	0	0	0	0.218910345	0.633428001	0.147661654
AGCCTAATACCCACGT-1	Mal	C0	1	0	0	0	0	0	0	0	0	0	0	0
AGCCTTAAAGCGGAAG-1	Mal	C4	1	0	0	0	0	0	0	0	0	0	0	0
AGCGACAGGAACGGTC-1	Bdy	C1	0	0	0	0	0	0	0	0	0.413754064	0.218842864	0.367403072	0
AGCGACATCCCATTCA-1	Bdy	C8	0	0.114033326	0.066525928	0.010482303	0.012992155	0	0.269965275	0	0	0.052444307	0.473556705	0
AGCGACCAACGATATT-1	Mal	C3	0.869461406	0	0	0	0	0	0	0.130538594	0	0	0	0
AGCGAGACGTGAAGGC-1	Bdy	C1	0	0	0	0	0	0.558475726	0	0	0.158044492	0.088906678	0.194573104	0
AGCGGCGGTTAGCGGT-1	Mal	C0	1	0	0	0	0	0	0	0	0	0	0	0
AGCGGGAAGGGTCCAT-1	nMal	C6	0	0.122442304	0.039761649	0	0	0.139701375	0.386448288	0	0	0.021162822	0.290483562	0
AGCGTACGAGAGCTAG-1	nMal	C1	0	0	0	0	0	0	0	0	0.213133729	0.366978047	0.419888224	0
AGCGTAGCGCTAGACC-1	nMal	C6	0	0	0.071095238	0	0	0.010403206	0.429817167	0	0	0	0.488684389	0
AGCGTCTGAACCCGCA-1	nMal	C6	0	0.052234299	0	0	0	0.097078333	0.564385929	0	0	0	0.226720746	0.059580692
AGCTAACAAGCAATGT-1	Mal	C3	0.957849433	0	0	0	0	0	0	0.042150567	0	0	0	0
AGCTCTAGACGTTCCA-1	Bdy	C1	0	0	0	0	0	0.552217011	0	0	0.197219325	0.021092895	0.229470769	0
AGCTCTTTACTCAGTT-1	Mal	C1	1	0	0	0	0	0	0	0	0	0	0	0
AGCTGTAACCTCAATC-1	Mal	C0	1	0	0	0	0	0	0	0	0	0	0	0
AGCTTGATCTTAACTT-1	Mal	C4	0.987276303	0.012723697	0	0	0	0	0	0	0	0	0	0
AGGAAAGCCTCTGATG-1	Mal	C7	0.934981782	0	0	0	0	0	0	0	0.065018218	0	0	0
AGGACATCGCACGTCG-1	Bdy	C8	0	0.010789857	0.125629044	0	0.005818367	0	0.278304126	0.048062792	0	0.114838174	0.416557641	0
AGGACGACCCATTAGA-1	Mal	C1	1	0	0	0	0	0	0	0	0	0	0	0
AGGACTTATAGGAGAA-1	Mal	C0	1	0	0	0	0	0	0	0	0	0	0	0
AGGATCACGCGATCTG-1	Mal	C0	1	0	0	0	0	0	0	0	0	0	0	0
AGGCAAAGAGGAATCA-1	nMal	C6	0	0	0	0	0	0.051974644	0.55187577	0	0	0.023381005	0.372768581	0
AGGCAATACGGAGGAC-1	Mal	C3	0.929003487	0	0	0	0	0	0	0.070996513	0	0	0	0
AGGCCACCCGTTATGA-1	Mal	C1	1	0	0	0	0	0	0	0	0	0	0	0
AGGCCCAGTGACTGGT-1	Bdy	C2	0.676039684	0	0	0.007721674	0	0.09655152	0.064910439	0.041053845	0	0.020831191	0.092891647	0
AGGCCCATTGTACAGG-1	nMal	C6	0	0.101756564	0.135389215	0	0	0.18189588	0.345175536	0	0	0.022854997	0.212927808	0
AGGCCCTAGAACGCCA-1	Mal	C5	1	0	0	0	0	0	0	0	0	0	0	0
AGGCGGTTTGTCCCGC-1	Mal	C0	1	0	0	0	0	0	0	0	0	0	0	0
AGGCTATGGTTAGCTT-1	Bdy	C8	0	0.033249948	0	0	0.009161781	0	0.313744147	0	0	0.035244527	0.608599596	0
AGGCTTCCCGAAGAAG-1	Bdy	C2	0.460262194	0	0	0.087136267	0	0.102264469	0.191084864	0	0	0.05535777	0.103894436	0
AGGCTTGCTAGACACC-1	Mal	C7	0.947646312	0	0	0	0	0	0	0	0.052353688	0	0	0
AGGGCAGCGGCGTGGT-1	nMal	C9	0	0	0	0	0	0.012820758	0	0	0	0.327188943	0.409535591	0.250454708
AGGGCGAGCAGCTGAT-1	Mal	C5	1	0	0	0	0	0	0	0	0	0	0	0
AGGGCGTGATCGGCTA-1	nMal	C8	0	0	0	0	0	0	0.232004822	0	0	0.22279612	0.545199057	0
AGGGCTGCAGTTACAG-1	Mal	C4	0.981541839	0.018458161	0	0	0	0	0	0	0	0	0	0
AGGGTGCCGTTCTTTA-1	Bdy	C1	0	0	0	0	0	0.079304451	0	0	0.398953042	0.215132559	0.306609947	0
AGGGTGGATAGTGCAT-1	Mal	C5	1	0	0	0	0	0	0	0	0	0	0	0
AGGGTTTAGTTCGGGA-1	Mal	C7	0.925627777	0	0	0	0	0	0	0	0.074372223	0	0	0
AGGTAACCTCCTATTC-1	nMal	C6	0	0	0.01062454	0	0	0.010246458	0.503645791	0	0	0.023518418	0.39451944	0.057445353
AGGTAGATCGAGATAT-1	Mal	C3	0.929225733	0	0	0	0	0	0	0.070774267	0	0	0	0
AGGTAGGTACAAAGCT-1	Bdy	C2	0.606466096	0	0	0	0	0	0.126619303	0	0	0.046792273	0.220122328	0
AGGTCAGGTGAGAGTG-1	Mal	C5	1	0	0	0	0	0	0	0	0	0	0	0
AGGTCGCCACTTCGGT-1	nMal	C6	0	0	0.09592272	0	0	0.400712033	0.209303162	0	0	0.032866134	0.261195952	0
AGGTGTATCGCCATGA-1	Mal	C0	1	0	0	0	0	0	0	0	0	0	0	0
AGGTTGAGGCACGCTT-1	Mal	C7	0.912690706	0	0	0	0	0	0	0	0.087309294	0	0	0
AGGTTTCACACACCTT-1	Bdy	C2	0.728341043	0	0	0	0	0	0.021432301	0.029169383	0	0.02411665	0.196940622	0
AGTAATGTCTTGCCGC-1	nMal	C8	0	0.091274965	0.124931859	0.041603009	0.00305013	0.015835573	0.341724424	0	0	0.047584016	0.333996024	0
AGTACGGCCCGTATCG-1	Mal	C4	1	0	0	0	0	0	0	0	0	0	0	0
AGTACGGGCACCTGGC-1	Bdy	C2	0.777892031	0	0	0	0	0	0	0.015417325	0	0.053948543	0.152742101	0
AGTAGGTAACATACAT-1	nMal	C6	0	0.103463444	0.024252478	0	0	0.362016992	0.21792965	0	0	0.038280947	0.25405649	0
AGTATAATACTAGGCA-1	Bdy	C8	0	0.025942362	0	0	0	0	0.264707163	0	0	0.337284198	0.372066277	0
AGTATCCATAATAACG-1	nMal	C9	0	0	0	0	0	0.162768628	0	0	0	0.163070073	0.674161299	0
AGTATGCTGGAGACCA-1	Mal	C3	0.910341255	0	0	0	0	0	0	0.089658745	0	0	0	0
AGTCAAATGATGTGAT-1	Bdy	C1	0	0	0	0	0	0.001977508	0	0	0.745325437	0.016328601	0.236368454	0
AGTCAACACCACCATC-1	Mal	C1	0.982284918	0	0	0	0	0.017715082	0	0	0	0	0	0
AGTCACTCCGCCTCAT-1	nMal	C6	0	0	0.022459837	0	0	0.249913065	0.336052288	0	0	0.089837153	0.266141653	0.035596004
AGTCAGCCACCGCCTG-1	Mal	C1	1	0	0	0	0	0	0	0	0	0	0	0
AGTCCAGCGGGTACGT-1	nMal	C8	0	0.164319411	0	0	0.043306509	0.0534654	0.149116547	0	0	0.211329885	0.378462248	0
AGTCGGCCCAAACGAC-1	Mal	C1	1	0	0	0	0	0	0	0	0	0	0	0
AGTCGGCTCAACTTTA-1	Bdy	C0	0	0	0	0	0	0.028116331	0	0	0	0.091034187	0.647887711	0.232961771
AGTCGTGGGCATTACG-1	Mal	C5	1	0	0	0	0	0	0	0	0	0	0	0
AGTCTCACAAGACTAC-1	Mal	C0	1	0	0	0	0	0	0	0	0	0	0	0
AGTCTGGACATCCTTG-1	Bdy	C2	0.793616258	0	0	0	0	0.018726706	0.071719043	0	0	0.034093169	0.081844824	0
AGTCTTCTCCTCAAAT-1	Mal	C7	0.856477471	0	0	0	0	0	0	0	0.143522529	0	0	0
AGTGACCTACTTTACG-1	Mal	C1	0.989778995	0	0	0	0	0.010221005	0	0	0	0	0	0
AGTGACTGTGACACAA-1	Mal	C1	0.906009718	0	0	0	0	0.093990282	0	0	0	0	0	0
AGTGCGTAGCTCGTAA-1	Mal	C3	0.938854944	0	0	0	0	0	0	0.061145056	0	0	0	0
AGTGGCTCCGTCGGCC-1	Mal	C0	1	0	0	0	0	0	0	0	0	0	0	0
AGTGGTGTTACCCGTG-1	Mal	C0	1	0	0	0	0	0	0	0	0	0	0	0
AGTGGTTGCGTATAGG-1	Bdy	C0	0	0	0	0	0.047199785	0	0	0	0	0.049586183	0.820636243	0.08257779
AGTGTGCTAAGATCGC-1	Mal	C4	1	0	0	0	0	0	0	0	0	0	0	0
AGTGTGGTCTATTGTG-1	nMal	C6	0	0.098846805	0.048487542	0	0	0.138507941	0.236666949	0	0	0.139081261	0.338409502	0
AGTTAAACACTTGCGA-1	Bdy	C2	0.723356379	0	0	0	0	0	0.122429373	0	0	0.042969163	0.111245084	0
AGTTAAGTCAACCGCT-1	Mal	C4	0.987602635	0.012397365	0	0	0	0	0	0	0	0	0	0
AGTTACCCTTAAGACT-1	Mal	C0	1	0	0	0	0	0	0	0	0	0	0	0
AGTTACCGCACATGGT-1	Mal	C4	1	0	0	0	0	0	0	0	0	0	0	0
AGTTCACCGGTTGGAC-1	Bdy	C2	0.800965177	0	0	0	0	0	0.052046916	0.029880185	0	0.043518998	0.073588723	0
AGTTCCTACAGAATTA-1	Mal	C7	0.933151504	0	0	0	0	0	0	0	0.066848496	0	0	0
AGTTCCTATTTATGTT-1	Bdy	C2	0.806130124	0	0	0	0	0	0.075931406	0	0	0	0.11793847	0
AGTTCTGCGTTGTATC-1	Bdy	C2	0.588138732	0	0	0	0	0.15989003	0.024601076	0.086305532	0	0	0.14106463	0
AGTTGCTGACTGATAT-1	Bdy	C2	0.626326239	0	0	0.011893229	0	0.208598302	0.087488391	0	0	0	0.06569384	0
AGTTTCGCAGGTCGGA-1	nMal	C9	0	0	0	0	0	0.048727529	0	0	0	0.115015312	0.722116573	0.114140586
AGTTTGGCCAGACCTA-1	Mal	C7	0.8787155	0	0	0	0	0	0	0	0.1212845	0	0	0
ATAAACCATTGGACGG-1	nMal	C9	0	0	0	0	0	0.564322399	0	0	0	0	0.323219606	0.112457995
ATAAACGGACCCGTAA-1	Mal	C1	0.976686439	0	0	0	0	0.023313561	0	0	0	0	0	0
ATAAAGGCTCGGTCGT-1	Bdy	C2	0.550166907	0	0	0.055686918	0	0	0.123425244	0	0	0.055260617	0.215460314	0
ATAAATATTAGCAGCT-1	Mal	C5	1	0	0	0	0	0	0	0	0	0	0	0
ATAACGCCGGAGGGTC-1	nMal	C1	0	0	0	0	0	0.188098109	0	0	0.30972703	0.23634891	0.265825951	0
ATAACGGAGTCCAACG-1	Mal	C7	0.93208321	0	0	0	0.014875625	0	0	0	0.053041165	0	0	0
ATAAGTTACCGCGACG-1	Mal	C1	0.980919069	0	0	0	0	0.019080931	0	0	0	0	0	0
ATAATACCGTTAGCCG-1	Mal	C7	0.848920823	0	0	0	0	0	0	0	0.151079177	0	0	0
ATACCACGGGCAACTT-1	Mal	C7	0.909371809	0	0	0	0	0	0	0	0.090628191	0	0	0
ATACCAGCAAATTGCT-1	nMal	C6	0	0.088899409	0.023494945	0	0	0.044799017	0.316625925	0	0	0.020922431	0.505258273	0
ATACCAGGCTAATAGA-1	nMal	C9	0	0	0	0	0	0.037387374	0	0	0	0.095301705	0.752426453	0.114884467
ATACCCTGGCTCAAAT-1	Bdy	C1	0	0	0	0	0	0.016837516	0	0	0.314719921	0.020761951	0.647680611	0
ATACGCCGATCTACCG-1	nMal	C6	0	0	0	0	0	0.237960114	0.508253761	0	0	0.024027686	0.214309722	0.015448716
ATACGGAACGTCGTTT-1	Bdy	C3	0	0	0	0	0	0.727613921	0	0	0	0.096351379	0.162202471	0.013832229
ATACGGTGAAGATGCA-1	Mal	C5	1	0	0	0	0	0	0	0	0	0	0	0
ATACTAGCATGACCCT-1	Mal	C7	0.904096316	0	0	0	0	0	0	0	0.095903684	0	0	0
ATACTTGTTCTCGAGC-1	Mal	C5	0.98288819	0	0	0	0.01711181	0	0	0	0	0	0	0
ATAGACGAAGAGAAAG-1	Mal	C1	1	0	0	0	0	0	0	0	0	0	0	0
ATAGAGTACTGGGACA-1	Mal	C5	1	0	0	0	0	0	0	0	0	0	0	0
ATAGCCTCAGTACCCA-1	Mal	C4	1	0	0	0	0	0	0	0	0	0	0	0
ATAGCTGCTCTTGTTA-1	Mal	C4	1	0	0	0	0	0	0	0	0	0	0	0
ATAGGCGGCTATAGAA-1	Mal	C5	1	0	0	0	0	0	0	0	0	0	0	0
ATAGGGATATCCTTGA-1	Mal	C7	0.943535101	0	0	0	0	0	0	0	0.056464899	0	0	0
ATAGGTTGGGCAGATG-1	Mal	C4	0.98087916	0.01912084	0	0	0	0	0	0	0	0	0	0
ATAGTCTTTGACGTGC-1	nMal	C9	0	0	0	0	0	0.095381	0	0	0	0.167182512	0.672000327	0.065436161
ATAGTGAAGCGTTCTC-1	Bdy	C1	0	0	0	0	0	0.00489235	0	0	0.306372324	0.158117404	0.530617922	0
ATATACATGTATGGTA-1	Bdy	C1	0	0	0	0	0	0.008729579	0	0	0.465959579	0.173162295	0.352148546	0
ATATAGAGTATTGGTC-1	Mal	C1	1	0	0	0	0	0	0	0	0	0	0	0
ATATCAATTCCAGCCT-1	Mal	C0	1	0	0	0	0	0	0	0	0	0	0	0
ATATCTTAGGGCCTTC-1	Bdy	C2	0.318219389	0	0	0.035286659	0	0.082344078	0.292186583	0	0	0.037571737	0.234391554	0
ATATTATCCCGTATTT-1	Bdy	C1	0	0	0	0	0	0	0	0	0.456413624	0.169927341	0.373659034	0
ATATTCAGTTAAACCT-1	Mal	C1	1	0	0	0	0	0	0	0	0	0	0	0
ATATTCCCACAGGTCA-1	nMal	C9	0	0	0	0	0	0.092458388	0	0	0	0.124935173	0.728469645	0.054136795
ATATTGCTGTCAAAGT-1	Bdy	C2	0.790277738	0	0	0	0	0	0.075267438	0	0	0.029049913	0.105404911	0
ATATTTAACCCTCAAG-1	Mal	C7	0.877777268	0	0	0	0.0524118	0	0	0	0.069810933	0	0	0
ATCAAACGAAGGTTTG-1	Bdy	C1	0	0	0	0	0	0	0	0	0.521766472	0.13582427	0.342409258	0
ATCAATCTGGGCTGCA-1	Bdy	C2	0.763983256	0	0	0	0	0.02762484	0.065002431	0	0	0.053802502	0.089586971	0
ATCAATGCCGTGGCTG-1	Mal	C0	1	0	0	0	0	0	0	0	0	0	0	0
ATCACGTGCTAATTAA-1	Bdy	C1	0	0	0	0	0	0.014942292	0	0	0.723914918	0.14525215	0.11589064	0
ATCACTTCATCCTCGC-1	Bdy	C2	0.756533067	0	0	0.011717463	0	0	0.060365309	0	0	0.045001494	0.126382666	0
ATCAGACGGCACGCCG-1	Mal	C1	1	0	0	0	0	0	0	0	0	0	0	0
ATCAGCTCGTCCACTA-1	Mal	C0	1	0	0	0	0	0	0	0	0	0	0	0
ATCATCCAATATTTGT-1	Bdy	C8	0	0.172325719	0.046077417	0.01654802	0.012482282	0	0.080114377	0	0	0.250156874	0.422295312	0
ATCCAACGCAGTCATA-1	Mal	C1	1	0	0	0	0	0	0	0	0	0	0	0
ATCCAATGGAGGGTCC-1	Mal	C3	0.90825654	0	0	0	0	0	0	0.09174346	0	0	0	0
ATCCAATGGTACCGAA-1	Mal	C0	1	0	0	0	0	0	0	0	0	0	0	0
ATCCAGAGCAACAACC-1	Bdy	C1	0	0	0	0	0	0	0	0	0.399880453	0.277429316	0.32269023	0
ATCCAGGATTCGTGAA-1	Mal	C1	1	0	0	0	0	0	0	0	0	0	0	0
ATCCCATCCACAGCGC-1	Mal	C3	0.909969297	0	0	0	0	0	0	0.090030703	0	0	0	0
ATCCTACCTAAGCTCT-1	Bdy	C8	0	0.011729105	0	0	0	0	0	0.021159332	0	0.552909528	0.414202034	0
ATCCTGAATCGCTGCG-1	Mal	C5	1	0	0	0	0	0	0	0	0	0	0	0
ATCCTGCGTGGAATGG-1	Bdy	C1	0	0	0	0	0	0	0	0	0.336489803	0.17297281	0.490537387	0
ATCCTGCTGCAGATAG-1	nMal	C6	0	0.032420996	0	0	0	0.045246435	0.52522284	0	0	0.027706304	0.369403425	0
ATCGACCCAATACAGA-1	Mal	C1	0.989341708	0	0	0	0	0.010658292	0	0	0	0	0	0
ATCGACTCTTTCCGTT-1	Mal	C4	1	0	0	0	0	0	0	0	0	0	0	0
ATCGCACGATTGTTCA-1	Mal	C4	0.98200665	0.01799335	0	0	0	0	0	0	0	0	0	0
ATCGCACGCCGGGAGA-1	Mal	C5	1	0	0	0	0	0	0	0	0	0	0	0
ATCGGTTACCTAGTAA-1	Mal	C0	1	0	0	0	0	0	0	0	0	0	0	0
ATCGTATTCCGAGAAC-1	Mal	C0	1	0	0	0	0	0	0	0	0	0	0	0
ATCGTCCAATCGAGTC-1	Mal	C4	1	0	0	0	0	0	0	0	0	0	0	0
ATCGTGGAAAGTCTGG-1	Mal	C0	1	0	0	0	0	0	0	0	0	0	0	0
ATCTAACGTCCCTATG-1	Mal	C5	1	0	0	0	0	0	0	0	0	0	0	0
ATCTATCGATGATCAA-1	Mal	C1	1	0	0	0	0	0	0	0	0	0	0	0
ATCTGATAGTGTCTTA-1	Mal	C4	1	0	0	0	0	0	0	0	0	0	0	0
ATCTGGTTAAGACTGT-1	Mal	C1	0.989180487	0	0	0	0	0.010819513	0	0	0	0	0	0
ATCTGTAATTGTACCC-1	nMal	C8	0	0.091577286	0.059165621	0	0	0	0.347644625	0	0	0.085219748	0.41639272	0
ATCTTGACCTGCAACG-1	Mal	C3	0.920625216	0	0	0	0	0	0	0.079374784	0	0	0	0
ATGAAGCCAAGGAGCC-1	Mal	C0	1	0	0	0	0	0	0	0	0	0	0	0
ATGAAGTGGACCCAGC-1	Bdy	C0	0	0	0	0	0	0.012105635	0	0	0	0.204871385	0.663669348	0.119353632
ATGACGCCGGCTCTAA-1	nMal	C8	0	0	0.118254368	0.039742124	0	0.043902745	0.179230625	0	0	0.205238154	0.413631983	0
ATGACGCGTTCTATCC-1	Mal	C0	1	0	0	0	0	0	0	0	0	0	0	0
ATGAGGAGTGTTAATC-1	Bdy	C2	0.777129636	0	0	0	0	0	0.100421191	0	0	0.019672827	0.102776346	0
ATGATCGGGAATAGAC-1	nMal	C8	0	0	0.045837247	0.082016354	0.0742055	0	0.230100281	0.039359373	0	0.284147951	0.244333294	0
ATGCACCTTCCTTAAT-1	Mal	C4	1	0	0	0	0	0	0	0	0	0	0	0
ATGCACGCGCTGTTCA-1	Mal	C5	1	0	0	0	0	0	0	0	0	0	0	0
ATGCACTACCGCATTG-1	Mal	C0	1	0	0	0	0	0	0	0	0	0	0	0
ATGCATGATCCAGGAT-1	Mal	C4	1	0	0	0	0	0	0	0	0	0	0	0
ATGCATTCCGTGATGG-1	nMal	C9	0	0	0	0	0	0.044683182	0	0	0	0.157652978	0.652803286	0.144860553
ATGCCGGTCTTGCATA-1	Mal	C5	1	0	0	0	0	0	0	0	0	0	0	0
ATGCGACAGTCCCATT-1	Mal	C5	1	0	0	0	0	0	0	0	0	0	0	0
ATGCTCAGTGTTGCAT-1	nMal	C1	0	0	0	0	0	0	0	0	0.371071221	0.145941501	0.482987278	0
ATGGAAATTTAAGGAG-1	Mal	C0	1	0	0	0	0	0	0	0	0	0	0	0
ATGGAGCAGGCCGTGA-1	Mal	C7	0.873961869	0	0	0	0	0	0	0	0.126038131	0	0	0
ATGGATTGACCAAACG-1	Mal	C7	0.948847145	0	0	0	0	0	0	0	0.051152855	0	0	0
ATGGCAGCATTACGAT-1	Bdy	C2	0.769385287	0	0	0	0	0.027581613	0.058213049	0	0	0.03852683	0.10629322	0
ATGGCAGCCGAGAAAC-1	Mal	C0	1	0	0	0	0	0	0	0	0	0	0	0
ATGGGACCTGCTGAAC-1	Mal	C0	1	0	0	0	0	0	0	0	0	0	0	0
ATGGGTGTATACCTCC-1	Mal	C0	1	0	0	0	0	0	0	0	0	0	0	0
ATGTCATTTCCCATTG-1	Mal	C5	1	0	0	0	0	0	0	0	0	0	0	0
ATGTGAAAGCCTAATG-1	Mal	C0	1	0	0	0	0	0	0	0	0	0	0	0
ATGTGCATCCGACGCA-1	Mal	C0	0.964396711	0	0	0	0.035603289	0	0	0	0	0	0	0
ATGTGTAGTTTAGTCA-1	nMal	C6	0	0.02573465	0	0	0	0.014453889	0.328531896	0	0	0	0.631279565	0
ATGTTACGAGCAATAC-1	Mal	C1	0.967722014	0	0	0	0	0.032277986	0	0	0	0	0	0
ATGTTCCTGCCCACCT-1	Bdy	C2	0.767237495	0	0	0	0	0.038071132	0.156808626	0	0	0.022282043	0.015600705	0
ATGTTCGTCGACCCAC-1	Mal	C5	1	0	0	0	0	0	0	0	0	0	0	0
ATTAAACATGCGGACC-1	Bdy	C1	0	0	0	0	0	0.105093799	0	0	0.204888596	0.187357664	0.502659942	0
ATTAAAGCGGACGAGC-1	Bdy	C9	0	0	0.216771816	0	0	0	0	0	0	0.268685651	0.514542533	0
ATTAACACCTGAGATA-1	Bdy	C1	0	0	0	0	0	0.037422517	0	0	0.8615089	0.061121463	0.03994712	0
ATTAATACTACGCGGG-1	Mal	C7	0.917466287	0	0	0	0	0	0	0	0.082533713	0	0	0
ATTACGCGCTGGCAGG-1	Mal	C5	1	0	0	0	0	0	0	0	0	0	0	0
ATTACTAGCCTCTTGC-1	Bdy	C2	0.466783491	0	0	0.027306441	0	0	0.074421527	0	0	0.209493343	0.221995197	0
ATTAGATTGATAGCGG-1	Mal	C4	0.974253117	0.025746883	0	0	0	0	0	0	0	0	0	0
ATTAGGCGATGCTTTC-1	Mal	C3	0.905330907	0	0	0	0	0	0	0.094669093	0	0	0	0
ATTATCTCGACAGATC-1	nMal	C6	0	0.075949108	0	0	0	0.063442925	0.16621298	0	0	0.228079778	0.45704062	0.009274589
ATTATGCCATAGGGAG-1	Mal	C7	0.937586082	0	0	0	0	0	0	0	0.062413918	0	0	0
ATTATTATGTCCGTCA-1	Mal	C3	0.946559229	0	0	0	0	0	0	0.053440771	0	0	0	0
ATTCAAAGTACCTGTT-1	Mal	C5	1	0	0	0	0	0	0	0	0	0	0	0
ATTCAGTAGCAGGGTC-1	Mal	C7	0.917640229	0	0	0	0	0	0	0	0.082359771	0	0	0
ATTCATATACTGTCCA-1	Bdy	C1	0	0	0	0	0	0.014355419	0	0	0.781783488	0.008074811	0.195786283	0
ATTCCCACATAAACAA-1	Bdy	C2	0.79153093	0	0	0	0	0	0.062777464	0	0	0.029031139	0.116660467	0
ATTCCTCCGCCAGTGC-1	Bdy	C2	0.782271474	0	0	0	0	0	0.053062123	0.00233095	0	0.090301338	0.072034114	0
ATTCCTTCCAGGCGGT-1	nMal	C1	0	0	0	0	0	0.046360582	0	0	0.406317295	0.12086149	0.426460633	0
ATTCGACGCCGGGCCT-1	Bdy	C8	0	0.031795519	0	0	0	0	0.108340513	0.058944022	0	0.157482375	0.643437572	0
ATTCTCGTCTCTTTAG-1	nMal	C9	0	0	0	0	0	0.433600901	0	0	0	0.125673015	0.421698673	0.019027412
ATTGAAGATCTTAGTG-1	Mal	C3	0.953931104	0	0	0	0	0	0	0.046068896	0	0	0	0
ATTGACGTAACTCGGT-1	nMal	C9	0	0	0	0	0	0	0	0	0	0.27616308	0.494464682	0.229372238
ATTGATAGCAACGAGA-1	nMal	C8	0	0.166102742	0.127116846	0	0.020740573	0.017410712	0.094680073	0	0	0.303823455	0.242618864	0.027506735
ATTGATCACCACATTT-1	Mal	C0	1	0	0	0	0	0	0	0	0	0	0	0
ATTGCTGCTCCTCCAT-1	Mal	C1	1	0	0	0	0	0	0	0	0	0	0	0
ATTGGGAATATCTTGG-1	nMal	C6	0	0.182409978	0	0	0	0.155395436	0.375172597	0	0	0.015807896	0.271214093	0
ATTGGTAGGATCCGCT-1	Mal	C0	1	0	0	0	0	0	0	0	0	0	0	0
ATTTAACTCGTATTAC-1	nMal	C8	0	0.415101417	0.011753947	0	0	0.046844794	0.161992461	0	0	0	0.364307381	0
ATTTACAGTTTACTGG-1	Mal	C0	0.98785384	0	0	0	0.01214616	0	0	0	0	0	0	0
ATTTCCGGGTTCTGCG-1	Mal	C4	0.985723851	0.014276149	0	0	0	0	0	0	0	0	0	0
ATTTGCGCGAGTAGCT-1	Mal	C0	1	0	0	0	0	0	0	0	0	0	0	0
ATTTGTTCCAGGGCTC-1	Bdy	C8	0	0	0.058169707	0	0	0	0.20850145	0	0	0.094448122	0.638880721	0
CAAACCAGGTCTGCAT-1	Bdy	C3	0	0	0	0	0	0.041556515	0	0	0	0.184518745	0.65342251	0.120502229
CAAACGAGTATCGCAG-1	Mal	C3	0.931983873	0	0	0	0	0	0	0.068016127	0	0	0	0
CAAACGGTCGCACTTT-1	Mal	C1	1	0	0	0	0	0	0	0	0	0	0	0
CAAAGATTATTGGGCC-1	Mal	C0	1	0	0	0	0	0	0	0	0	0	0	0
CAAAGTCAGGTTAGCT-1	Mal	C4	0.985752529	0.014247471	0	0	0	0	0	0	0	0	0	0
CAAATCTCTCACAAGG-1	Mal	C3	0.929603153	0	0	0	0	0	0	0.070396847	0	0	0	0
CAAATGTCCTTCCGTG-1	Mal	C1	0.988428437	0	0	0	0	0.011571563	0	0	0	0	0	0
CAACATGGCCTGATAA-1	Mal	C4	1	0	0	0	0	0	0	0	0	0	0	0
CAACCGCACCTAGACA-1	Mal	C4	1	0	0	0	0	0	0	0	0	0	0	0
CAACGACCCGTTTACA-1	Mal	C4	1	0	0	0	0	0	0	0	0	0	0	0
CAACGGTTCTTGATAC-1	Bdy	C2	0.802698697	0	0	0	0	0	0.050054539	0.033494268	0	0.013039739	0.100712758	0
CAACTCCTTGATCCCG-1	Bdy	C2	0.475581408	0	0	0	0	0.333824264	0.040445497	0	0	0.02977215	0.120376682	0
CAACTTGTAGTGGGCA-1	nMal	C6	0	0	0.059538655	0	0	0.078206495	0.486297687	0	0	0.050571262	0.325385902	0
CAAGCAACGTCGGAGT-1	Mal	C0	1	0	0	0	0	0	0	0	0	0	0	0
CAAGCACCAAATGCCT-1	Bdy	C8	0	0.059282475	0.027569405	0.018633629	0	0	0.166859227	0	0	0.242850022	0.484805242	0
CAAGGATCGCATGTTC-1	Mal	C7	0.937463679	0	0	0	0	0	0	0	0.062536321	0	0	0
CAAGGGAGTGTATTTG-1	nMal	C9	0	0	0	0	0	0.495539689	0	0	0	0.095136194	0.399499895	0.009824222
CAAGTGAACTTTGGTT-1	nMal	C6	0	0	0.038036311	0	0	0	0.34295959	0	0	0.143995627	0.475008472	0
CAATAAACCTTGGCCC-1	Mal	C1	1	0	0	0	0	0	0	0	0	0	0	0
CAATACGCTCTGAGGC-1	Mal	C4	1	0	0	0	0	0	0	0	0	0	0	0
CAATATTCTTGACCTA-1	Mal	C3	0.915449064	0	0	0	0	0	0	0.084550936	0	0	0	0
CAATATTGGACTAGTG-1	Mal	C4	1	0	0	0	0	0	0	0	0	0	0	0
CAATCCTGCCGTGGAG-1	Mal	C1	0.97178122	0	0	0	0	0.02821878	0	0	0	0	0	0
CAATGGTCGGCCTGGG-1	nMal	C9	0	0	0	0	0	0.522352141	0	0	0	0.14072269	0.277139502	0.059785667
CAATTAAGGGTGATGA-1	Mal	C7	0.913215868	0	0	0	0	0	0	0	0.086784132	0	0	0
CAATTGGGCCGCACTC-1	Mal	C3	0.890411659	0	0	0	0	0	0	0.109588341	0	0	0	0
CAATTTCGTATAAGGG-1	Mal	C3	0.927529951	0	0	0	0	0	0	0.072470049	0	0	0	0
CAATTTGACCGGGAAG-1	Mal	C4	1	0	0	0	0	0	0	0	0	0	0	0
CACACAGGGATAGATT-1	nMal	C8	0	0.047187765	0.201220596	0	0.13041102	0.060109839	0.200423324	0	0	0.094912938	0.265734516	0
CACAGAGACGAGGACG-1	Mal	C3	0.924286216	0	0	0	0	0	0	0.075713784	0	0	0	0
CACAGCACCCACGGCA-1	Bdy	C2	0.836402665	0	0	0	0	0	0.085844219	0	0	0	0.077753116	0
CACAGCTAGGGAGTGA-1	Mal	C7	0.95598647	0	0	0	0	0	0	0	0.04401353	0	0	0
CACATAAGGCGACCGT-1	nMal	C6	0	0.054157521	0	0	0	0.296394901	0.420394096	0	0	0	0.229053482	0
CACATCGTGCACGCGC-1	Bdy	C1	0	0	0	0	0	0.008076356	0	0	0.461645456	0.08754196	0.442736228	0
CACATGATTCAGCAAC-1	Mal	C4	0.988827494	0.011172506	0	0	0	0	0	0	0	0	0	0
CACATGTTTGGACATG-1	Bdy	C2	0.498859569	0	0	0.015548519	0	0.037658779	0	0.114873889	0	0.103329766	0.229729477	0
CACCAATCATCCGTCT-1	Mal	C0	1	0	0	0	0	0	0	0	0	0	0	0
CACCACGCCACACAGA-1	Mal	C4	0.981563001	0.018436999	0	0	0	0	0	0	0	0	0	0
CACCAGTCAGCATGCA-1	Mal	C0	1	0	0	0	0	0	0	0	0	0	0	0
CACCATCGGAGGAGAC-1	nMal	C9	0	0	0	0	0	0.140894178	0	0	0	0.209613972	0.568125751	0.081366098
CACCCACACGTCACCC-1	nMal	C8	0	0.003895471	0	0	0	0	0.093907202	0	0	0.276680699	0.625516628	0
CACCCGGTTTGTGACT-1	Mal	C0	1	0	0	0	0	0	0	0	0	0	0	0
CACCCTTGGTGAGACC-1	Mal	C0	1	0	0	0	0	0	0	0	0	0	0	0
CACCCTTTCCTCGCTC-1	nMal	C6	0	0	0.069833653	0	0	0.046091223	0.542490855	0	0	0.017775986	0.323808283	0
CACCGCCAGAAGGTTT-1	Mal	C4	1	0	0	0	0	0	0	0	0	0	0	0
CACCGCCGACCAGCGA-1	nMal	C9	0	0	0	0	0	0.011210011	0	0	0	0.384209275	0.332539763	0.272040952
CACCGGTAGAGACATT-1	Mal	C1	0.972567039	0	0	0	0	0.027432961	0	0	0	0	0	0
CACCGTTAGGGATCAC-1	Mal	C0	1	0	0	0	0	0	0	0	0	0	0	0
CACCGTTGCGCGATAT-1	Mal	C4	0.963589368	0.036410632	0	0	0	0	0	0	0	0	0	0
CACCTAATAGAGTCGT-1	nMal	C2	0	0.059329634	0	0	0	0.114737976	0.362431624	0	0	0.194799141	0.268701625	0
CACCTAATCAGTTTAC-1	Bdy	C2	0.485994241	0	0	0	0	0.035255178	0.20506856	0	0	0.10695694	0.166725081	0
CACCTCGATGGTGGAC-1	nMal	C8	0	0	0.056216107	0.027553543	0	0.02849373	0.246507198	0	0	0.04403584	0.597193582	0
CACCTTGCGAAACTCG-1	nMal	C9	0	0	0	0	0	0.586431171	0	0	0	0.125660305	0.237489618	0.050418907
CACGAAAGTTAGTCCC-1	Bdy	C8	0	0	0	0.012405168	0	0	0.114783024	0.140750815	0	0.137061242	0.594999751	0
CACGACTAAAGTTCTG-1	nMal	C9	0	0	0	0	0	0.014053457	0	0	0	0.07825775	0.847842631	0.059846162
CACGCACAGCGCAGCT-1	Mal	C7	0.886964703	0	0	0	0	0	0	0	0.113035297	0	0	0
CACGCAGCGAGGCTTT-1	Mal	C3	0.912948609	0	0	0	0	0	0	0.087051391	0	0	0	0
CACGGGATTGAGGGTT-1	Mal	C0	1	0	0	0	0	0	0	0	0	0	0	0
CACGTCGGCAACCTCT-1	Mal	C0	1	0	0	0	0	0	0	0	0	0	0	0
CACGTCGGGTTCTAGA-1	Mal	C3	0.916881771	0	0	0	0	0	0	0.083118229	0	0	0	0
CACTAAAGTTGCCTAT-1	Mal	C1	1	0	0	0	0	0	0	0	0	0	0	0
CACTACTCAGTTCTGT-1	nMal	C9	0	0	0	0	0	0	0	0	0	0.055103937	0.90457473	0.040321333
CACTCAAGAGCTATGG-1	Bdy	C2	0.683358407	0	0	0	0	0.013512758	0.100394556	0	0	0.069337537	0.133396741	0
CACTCCTATGTAAGAT-1	Mal	C3	0.900458134	0	0	0	0	0	0	0.099541866	0	0	0	0
CACTCGGTTAGGAGGA-1	Mal	C0	1	0	0	0	0	0	0	0	0	0	0	0
CACTGTCCAAGTGAGA-1	Bdy	C2	0.699033439	0	0	0	0	0	0.165707671	0	0	0	0.13525889	0
CACTTAATCAGACGGA-1	Bdy	C2	0.60083515	0	0	0	0	0.021766636	0.093189759	0	0	0.067110438	0.217098016	0
CACTTCGCCACAGGCT-1	Bdy	C2	0.754985828	0	0	0	0	0	0.142859528	0	0	0.06082212	0.041332524	0
CACTTCGTCTTATCTC-1	Mal	C7	0.731076225	0	0	0	0.042982987	0	0	0	0.225940788	0	0	0
CAGACGAACCTGATAC-1	Mal	C3	0.919273466	0	0	0	0	0	0	0.080726534	0	0	0	0
CAGAGCATGAGCTTGC-1	Bdy	C2	0.682856587	0	0	0	0	0	0.072424794	0.015270258	0	0.053898979	0.175549381	0
CAGAGGCGATGCATGA-1	Bdy	C0	0	0	0	0	0.104161059	0	0	0	0	0.280550672	0.566417093	0.048871176
CAGAGTGATTTAACGT-1	nMal	C9	0	0	0	0	0	0.014683448	0	0	0	0.193227786	0.397369726	0.39471904
CAGATACTAACATAGT-1	Mal	C0	1	0	0	0	0	0	0	0	0	0	0	0
CAGATATGAAGATGAC-1	Bdy	C2	0.6325	0	0	0.040542348	0	0.01299912	0.069415271	0	0	0.06888174	0.175661521	0
CAGATCCTGGTTTGAA-1	Mal	C5	1	0	0	0	0	0	0	0	0	0	0	0
CAGATGTTTGTCCCAA-1	Bdy	C3	0	0	0	0	0.058215328	0	0	0	0	0.283465077	0.584219886	0.074099709
CAGCAGCCCGTTCCTT-1	nMal	C2	0	0	0	0	0	0.037483667	0.294899094	0.038568284	0	0.146713275	0.482335681	0
CAGCCCTCACAGGCAG-1	nMal	C6	0	0.056260078	0	0	0	0	0.428770181	0	0	0	0.365232943	0.149736798
CAGCCTCCTGCAGAGG-1	nMal	C2	0	0.054139947	0	0	0	0.08719738	0.255919514	0.048466238	0	0.192669933	0.361606987	0
CAGCGATTCCCTTCAA-1	Mal	C0	1	0	0	0	0	0	0	0	0	0	0	0
CAGCGCCAACACGATA-1	Mal	C0	1	0	0	0	0	0	0	0	0	0	0	0
CAGCTCACTGAGACAT-1	Bdy	C2	0.815113821	0	0	0	0	0	0.112866958	0	0	0	0.072019221	0
CAGCTCGTGCTTGTGT-1	nMal	C6	0	0	0	0	0	0.162159718	0.408759456	0	0	0.035139161	0.393941665	0
CAGCTGGCGTAACCGT-1	Mal	C0	1	0	0	0	0	0	0	0	0	0	0	0
CAGCTTAGTAGGTAGC-1	Bdy	C2	0.659988058	0	0	0.030883237	0	0	0.043348918	0	0	0.141865558	0.123914228	0
CAGGATATATCGTTGT-1	Mal	C1	0.982811782	0	0	0	0	0.017188218	0	0	0	0	0	0
CAGGATCCGCCCGACC-1	nMal	C9	0	0	0	0	0	0.037931787	0	0	0	0.069461518	0.794516462	0.098090233
CAGGCCGTTTGGGTGT-1	Mal	C1	0.961625438	0	0	0	0	0.038374562	0	0	0	0	0	0
CAGGCGCACGGTGGTC-1	Mal	C3	0.956327552	0	0	0	0	0	0	0.043672448	0	0	0	0
CAGGGCTAACGAAACC-1	Mal	C3	0.922709498	0	0	0	0	0	0	0.077290502	0	0	0	0
CAGTAATCCCTCCCAG-1	nMal	C8	0	0.159637779	0.001415528	0.041981936	0	0.067196513	0.218732016	0.051052403	0	0.218386004	0.241597821	0
CAGTACCAGTTTACGT-1	Mal	C0	1	0	0	0	0	0	0	0	0	0	0	0
CAGTAGATGATGTCCG-1	Mal	C3	0.925715956	0	0	0	0	0	0	0.074284044	0	0	0	0
CAGTAGCGAGGTAGTA-1	nMal	C6	0	0	0	0	0	0.32931618	0.462603465	0	0	0	0.208080355	0
CAGTCGGCCTAGATAT-1	Mal	C0	1	0	0	0	0	0	0	0	0	0	0	0
CAGTCTCTCGGCTAAT-1	nMal	C6	0	0.087172252	0.172321076	0	0	0	0.287068465	0	0	0	0.402805659	0.050632549
CAGTCTGTATACTGGG-1	Bdy	C8	0	0.243134922	0	0.014314704	0	0	0.087518901	0	0	0.270968903	0.38406257	0
CAGTGAATAAATGACT-1	nMal	C2	0	0	0	0	0	0	0.32714557	0	0	0.309964972	0.362889458	0
CAGTGGTTGCACATGA-1	nMal	C8	0	0.211528101	0.185940441	0	0.006129192	0.06914197	0.165102431	0	0	0.171903928	0.162369021	0.027884915
CAGTGTCCGCAGAATG-1	nMal	C8	0	0.280430876	0.150903466	0.040672983	0.083991709	0	0.108678835	0	0	0.07986476	0.21393694	0.04152043
CAGTTCAAATTGACAC-1	Mal	C7	0.922343382	0	0	0	0	0	0	0	0.077656618	0	0	0
CAGTTCCGCGGGTCGA-1	Bdy	C1	0	0	0	0	0	0.10756302	0	0	0.246637791	0.119211119	0.52658807	0
CATAAGCTCTCCGTCT-1	Mal	C0	1	0	0	0	0	0	0	0	0	0	0	0
CATAATGAGCGGGCGA-1	nMal	C6	0	0	0	0	0	0.051447137	0.632081932	0	0	0	0.316470931	0
CATACAAAGCCGAACC-1	nMal	C6	0	0	0.058049713	0	0	0.264172239	0.266588961	0	0	0.077699715	0.323403507	0.010085864
CATACCCGTACCCAGT-1	Mal	C4	1	0	0	0	0	0	0	0	0	0	0	0
CATACGAACTAGCTGG-1	Mal	C0	1	0	0	0	0	0	0	0	0	0	0	0
CATACGGCGTCTGGGC-1	Bdy	C2	0.846239831	0	0	0	0	0.013332171	0.04949514	0	0	0.034954809	0.055978049	0
CATACGGGTGCATGAT-1	Mal	C1	1	0	0	0	0	0	0	0	0	0	0	0
CATACTATGTAATTGT-1	Mal	C1	1	0	0	0	0	0	0	0	0	0	0	0
CATAGCCGCCCGGGAT-1	Mal	C7	0.895906104	0	0	0	0	0	0	0	0.104093896	0	0	0
CATAGCGTTGCCCACC-1	Mal	C0	1	0	0	0	0	0	0	0	0	0	0	0
CATAGTAGCATAGTAG-1	Mal	C7	0.957142524	0	0	0	0	0	0	0	0.042857476	0	0	0
CATAGTCCACAAGAAC-1	Mal	C5	1	0	0	0	0	0	0	0	0	0	0	0
CATATAGGTACAGTCA-1	Mal	C1	0.951101795	0	0	0	0	0.048898205	0	0	0	0	0	0
CATATGTCAGGCTACG-1	Mal	C0	1	0	0	0	0	0	0	0	0	0	0	0
CATCAACACCTACTAA-1	Mal	C5	1	0	0	0	0	0	0	0	0	0	0	0
CATCCAATATAGTTTG-1	Bdy	C2	0.478358038	0	0	0	0	0.29069358	0.039136185	0.032905211	0	0.06705414	0.091852846	0
CATCCGCAGGCCCGAA-1	Mal	C7	0.921380023	0	0	0	0	0	0	0	0.078619977	0	0	0
CATCGAATGGATCTCT-1	nMal	C9	0	0	0	0	0	0.562118655	0	0	0	0.053480987	0.363685636	0.020714722
CATCGCCCGCGGCCAA-1	nMal	C6	0	0.132207437	0	0	0	0.061035054	0.465970306	0	0	0.090407936	0.237426837	0.012952431
CATCGGACGGGTTAAT-1	Bdy	C1	0	0	0	0	0	0.097351605	0	0	0.204646048	0.315611247	0.382391101	0
CATCGTCCGGTTACTA-1	Mal	C4	1	0	0	0	0	0	0	0	0	0	0	0
CATCTGCAGGATCATT-1	Mal	C5	1	0	0	0	0	0	0	0	0	0	0	0
CATGAACCGACATTTG-1	nMal	C6	0	0	0.021087715	0	0	0.010117609	0.467104553	0	0	0.026031498	0.307796057	0.167862569
CATGAACCTCTTATCA-1	nMal	C9	0	0	0	0	0	0.473728392	0	0	0	0.02292332	0.299399832	0.203948456
CATGATGCACAATTCT-1	Mal	C7	0.950512537	0	0	0	0	0	0	0	0.049487463	0	0	0
CATGCATGGAGACCCT-1	nMal	C9	0	0	0	0	0	0.108215941	0	0	0	0.179064731	0.595883491	0.116835836
CATGCCAACTCGCAAA-1	Mal	C3	0.927924765	0	0	0	0	0	0	0.072075235	0	0	0	0
CATGCGTTAGACAGAA-1	nMal	C9	0	0	0	0	0	0.291137463	0	0	0	0.174297177	0.511655406	0.022909954
CATGCTGGCTCCAATT-1	nMal	C9	0	0	0	0	0	0	0	0	0	0.121553847	0.878446153	0
CATGGCAGGAAGATCG-1	nMal	C8	0	0	0.163982822	0	0	0.101157342	0.296852411	0	0	0.101670055	0.33633737	0
CATGGCTCCCTATGTC-1	Mal	C5	1	0	0	0	0	0	0	0	0	0	0	0
CATGGTATTAGTTTGT-1	Mal	C3	0.958142066	0	0	0	0	0	0	0.041857934	0	0	0	0
CATGGTCTAGATACCG-1	Mal	C4	0.988608319	0.011391681	0	0	0	0	0	0	0	0	0	0
CATTACGTCGGCCCGT-1	Mal	C7	0.903468613	0	0	0	0	0	0	0	0.096531387	0	0	0
CATTATCCCATTAACG-1	Bdy	C1	0	0	0	0	0	0.020421337	0	0	0.167984937	0.123975261	0.687618466	0
CATTATGCTTGTTGTG-1	Mal	C5	1	0	0	0	0	0	0	0	0	0	0	0
CATTCACTGACAGCTA-1	nMal	C9	0	0	0	0	0	0	0	0	0	0.188973268	0.603894629	0.207132103
CATTCAGGTCAGTGCG-1	nMal	C9	0	0	0	0	0	0.311779136	0	0	0	0.234356447	0.365373711	0.088490706
CATTCCCTAAGTACAA-1	Mal	C7	0.947900603	0	0	0	0	0	0	0	0.052099397	0	0	0
CATTGCGAAATGGGCG-1	Mal	C5	1	0	0	0	0	0	0	0	0	0	0	0
CATTGTGTGCTAGATC-1	Bdy	C2	0.779897251	0	0	0	0	0	0.09800061	0	0	0.016834981	0.105267158	0
CATTTAGCGGACCATG-1	nMal	C9	0	0	0	0	0	0.010083794	0	0	0	0.398716438	0.591199769	0
CATTTGAGTGGTACGT-1	Mal	C3	0.927299238	0	0	0	0	0	0	0.072700762	0	0	0	0
CCAAACAGAACCCTCG-1	Mal	C0	1	0	0	0	0	0	0	0	0	0	0	0
CCAAAGCAGTTGGTTG-1	Mal	C1	0.989659283	0	0	0	0	0.010340717	0	0	0	0	0	0
CCAAAGTCCCGCTAAC-1	nMal	C6	0	0	0	0	0	0.160226288	0.649569573	0	0	0	0.190204138	0
CCAACGATGCACTGAT-1	Mal	C3	0.93002573	0	0	0	0	0	0	0.06997427	0	0	0	0
CCAAGAAAGTGGGCGA-1	nMal	C1	0	0	0	0	0	0.035720242	0	0	0.280970375	0.100888435	0.582420947	0
CCAAGACTTCTGCGAA-1	Mal	C4	1	0	0	0	0	0	0	0	0	0	0	0
CCAAGCGTAACTCGTA-1	Mal	C4	1	0	0	0	0	0	0	0	0	0	0	0
CCAAGCTTGATCTCCT-1	nMal	C1	0	0	0	0	0	0.332281543	0	0	0.198402	0.135954305	0.333362152	0
CCAAGGAACAGAGAGG-1	nMal	C8	0	0.063395747	0.043638397	0	0	0.01779619	0.123890898	0	0	0.350500415	0.400778353	0
CCAAGTTTCTACAGAT-1	Mal	C5	1	0	0	0	0	0	0	0	0	0	0	0
CCAATAGATTTCATCT-1	Mal	C0	1	0	0	0	0	0	0	0	0	0	0	0
CCAATAGTGCCGTCGA-1	Mal	C3	0.913749225	0	0	0	0	0	0	0.086250775	0	0	0	0
CCAATGTCACAGCAAG-1	Bdy	C1	0	0	0	0	0	0	0	0	0.415517304	0.106483473	0.477999224	0
CCAATTGAATGTTAAT-1	Mal	C5	1	0	0	0	0	0	0	0	0	0	0	0
CCACAGCTGAAATCAT-1	nMal	C6	0	0.045452784	0	0	0	0.124825179	0.13432138	0	0	0.197781007	0.474087681	0.023531969
CCACATGGCTCTTTAT-1	Mal	C0	0.975695263	0	0	0	0.024304737	0	0	0	0	0	0	0
CCACCAACTTTACTGT-1	Mal	C3	0.902983767	0	0	0	0	0	0	0.097016233	0	0	0	0
CCACCCAAGGAAAGTG-1	Bdy	C2	0.622780036	0	0	0	0	0.016336385	0.146642748	0	0	0.091199956	0.123040875	0
CCACGGAGCCATAAGA-1	Mal	C4	0.985200563	0.014799437	0	0	0	0	0	0	0	0	0	0
CCACTAAACTGAATCG-1	Bdy	C8	0	0	0	0	-1.46E-18	0	0.271548209	0.053480344	0	0.15390704	0.521064407	0
CCACTGGTGGCTGGTT-1	Bdy	C2	0.681895126	0	0	0.020975701	0	0.014065168	0	0.162525032	0	0	0.120538974	0
CCAGAAAGCAACTCAT-1	Mal	C4	0.987444873	0.012555127	0	0	0	0	0	0	0	0	0	0
CCAGAGACAAAGCCGG-1	Bdy	C2	0.705014594	0	0	0	0	0	0.101063899	0	0	0.024158928	0.169762579	0
CCAGCCTGGACCAATA-1	Mal	C5	1	0	0	0	0	0	0	0	0	0	0	0
CCAGCTACGCCTCATA-1	nMal	C6	0	0.033474002	0	0	0	0.027860294	0.350093442	0	0	0.102122523	0.240696708	0.245753031
CCAGCTGATGGTACTT-1	Mal	C5	1	0	0	0	0	0	0	0	0	0	0	0
CCAGCTTCCGCCCGCA-1	Mal	C7	0.918716811	0	0	0	0	0	0	0	0.081283189	0	0	0
CCAGGGACGTGGCCTC-1	Bdy	C7	0	0	0.793204079	0	0.206795921	0	0	0	0	0	0	0
CCAGTCAAATCTCTTA-1	Mal	C0	1	0	0	0	0	0	0	0	0	0	0	0
CCAGTCCATTATTCGA-1	Bdy	C1	0	0	0	0	0	0	0	0	0.191306958	0.207196767	0.601496275	0
CCAGTGAGCTCCTTGT-1	Bdy	C1	0	0	0	0	0	0.057893766	0	0	0.268903708	0.259100421	0.414102105	0
CCATAACCTGTGCAGT-1	Mal	C3	0.864511248	0	0	0	0	0	0	0.135488752	0	0	0	0
CCATACTCGCCTCTCC-1	Bdy	C1	0	0	0	0	0	0.018173945	0	0	0.633255624	0.006724847	0.341845584	0
CCATAGGTTGGCGTGG-1	Mal	C7	0.926851483	0	0	0	0	0	0	0	0.073148517	0	0	0
CCATAGTCAGTAACCC-1	Mal	C4	1	0	0	0	0	0	0	0	0	0	0	0
CCATATTGGATCATGA-1	Mal	C5	1	0	0	0	0	0	0	0	0	0	0	0
CCATCCATACCAAGTC-1	nMal	C6	0	0.057736203	0.056752579	0	0	0.046947077	0.465040944	0	0	0.023174313	0.350348884	0
CCATCTTGTTCACAAT-1	nMal	C6	0	0	0	0	0	0.099552718	0.527896017	0	0	0.039534651	0.31352277	0.019493843
CCATGCCTGTTTAGTA-1	Bdy	C2	0.788520145	0	0	0	0	0	0.066924489	0	0	0.042178617	0.102376749	0
CCATGCTCTGCAGGAA-1	Mal	C5	1	0	0	0	0	0	0	0	0	0	0	0
CCATGGCCCTTGTACC-1	Mal	C4	1	0	0	0	0	0	0	0	0	0	0	0
CCATGTTCATCTATAT-1	Mal	C1	0.947388738	0	0	0	0	0.052611262	0	0	0	0	0	0
CCATTAGCGATAATCC-1	Mal	C3	0.92187019	0	0	0	0	0	0	0.07812981	0	0	0	0
CCATTCCCTGCCCACA-1	Mal	C1	1	0	0	0	0	0	0	0	0	0	0	0
CCCAACATACGTCGCG-1	Mal	C4	1	0	0	0	0	0	0	0	0	0	0	0
CCCAACCACACTAACA-1	nMal	C9	0	0	0	0	0	0.56526646	0	0	0	0.11631396	0.201924854	0.116494726
CCCAAGACAGAGTATG-1	nMal	C9	0	0	0	0	0	0.134329253	0	0	0	0.160334448	0.680152388	0.025183911
CCCAATTTCACAACTT-1	Mal	C7	0.891046172	0	0	0	0	0	0	0	0.108953828	0	0	0
CCCACTCCACGGTATC-1	Mal	C0	1	0	0	0	0	0	0	0	0	0	0	0
CCCAGTAAACTTGGGA-1	Mal	C0	1	0	0	0	0	0	0	0	0	0	0	0
CCCGAAGTTTCGCGAA-1	Bdy	C1	0	0	0	0	0	0	0	0	0.595989989	0.032370917	0.371639094	0
CCCGACCATAGTCCGC-1	Mal	C7	0.954595401	0	0	0	0	0	0	0	0.045404599	0	0	0
CCCGCCATGCTCCCGT-1	Mal	C5	1	0	0	0	0	0	0	0	0	0	0	0
CCCGCGCAATGCACCC-1	nMal	C8	0	0.138383845	0	0.032501371	0	0.164526373	0.269875324	0	0	0.061001551	0.333711536	0
CCCGCTTGCCCTCGTC-1	nMal	C6	0	0	0	0	0	0.053842388	0.634724289	0	0	0.06336378	0.248069543	0
CCCGGCTAGGTGAGAA-1	Mal	C3	0.924451448	0	0	0	0	0	0	0.075548552	0	0	0	0
CCCGGTGGAAGAACCT-1	Bdy	C2	0.711870566	0	0	0	0	0	0.062562936	0.047548441	0	0.031420534	0.146597522	0
CCCGGTGTATCGGAAT-1	Mal	C0	1	0	0	0	0	0	0	0	0	0	0	0
CCCGTAAGTCTAGGCC-1	Mal	C4	1	0	0	0	0	0	0	0	0	0	0	0
CCCGTAGCTGGGAAGA-1	Mal	C3	0.927083964	0	0	0	0	0	0	0.072916036	0	0	0	0
CCCGTCAGCGTCTGAC-1	Mal	C4	0.988542033	0.011457967	0	0	0	0	0	0	0	0	0	0
CCCGTGAGGGCGGTGA-1	Mal	C0	1	0	0	0	0	0	0	0	0	0	0	0
CCCGTGGGTTAATTGA-1	Mal	C1	0.97559672	0	0	0	0	0.02440328	0	0	0	0	0	0
CCCTAGGCAACAAGAG-1	Mal	C0	1	0	0	0	0	0	0	0	0	0	0	0
CCCTAGTGTCAGGTGT-1	Bdy	C2	0.675470139	0	0	0	0	0.023547679	0.120038009	0	0	0.028976892	0.151967281	0
CCCTATGTAGAGCAGA-1	Mal	C3	0.928515907	0	0	0	0	0	0	0.071484093	0	0	0	0
CCCTCAAGCTCTTAGT-1	Bdy	C0	0	0	0	0	0.042567676	0.005915219	0	0	0	0.075140914	0.813597778	0.062778412
CCCTCATTCTGGAATT-1	nMal	C8	0	0	0.015079913	0	0.016758639	0.014470753	0.085771741	0	0	0.344529763	0.523389192	0
CCCTCGATAATACACA-1	Bdy	C2	0.577622857	0	0	0	0	0.03854068	0.103109827	0	0	0.127874864	0.152851772	0
CCCTGAAATGAGTTGA-1	Mal	C3	0.928020992	0	0	0	0	0	0	0.071979008	0	0	0	0
CCCTGACTAACAAATT-1	Mal	C0	1	0	0	0	0	0	0	0	0	0	0	0
CCCTGATGTAACTCGT-1	Bdy	C2	0.734717974	0	0	0	0	0	0.066549425	0.005851147	0	0.061611629	0.131269825	0
CCCTGCCCAATCCGCT-1	Mal	C5	1	0	0	0	0	0	0	0	0	0	0	0
CCCTGCGCTACGCATA-1	Bdy	C2	0.774279735	0	0	0	0	0	0.028731871	0	0	0.061308731	0.135679663	0
CCCTGGCTGTTCCTTC-1	Mal	C0	1	0	0	0	0	0	0	0	0	0	0	0
CCCTGGTATGGGCGGC-1	nMal	C9	0	0	0	0	0	0	0	0	0	0.323119203	0.358411558	0.318469239
CCCTGTTGGCAAAGAC-1	Mal	C5	1	0	0	0	0	0	0	0	0	0	0	0
CCCTTCTCGTACGCGA-1	nMal	C6	0	0.14291902	0.016919546	0	0	0.045922896	0.358790119	0	0	0	0.435448419	0
CCGAACACTGGGCCTC-1	Mal	C0	1	0	0	0	0	0	0	0	0	0	0	0
CCGAAGCATTGACCAA-1	Mal	C1	0.980318207	0	0	0	0	0.019681793	0	0	0	0	0	0
CCGAAGTATATTGTTC-1	Bdy	C8	0	0.074207216	0	0.014202189	0	0	0.25283591	0.036941459	0	0.187626446	0.43418678	0
CCGACAAACACATGAG-1	Mal	C4	1	0	0	0	0	0	0	0	0	0	0	0
CCGACAAAGGGAGTGC-1	Mal	C4	1	0	0	0	0	0	0	0	0	0	0	0
CCGACGGGCATGAGGT-1	Mal	C0	1	0	0	0	0	0	0	0	0	0	0	0
CCGAGGGATGTTAGGC-1	nMal	C6	0	0	0	0	0	0.781693533	0.079145996	0	0	0	0.129283747	0.009876724
CCGATTCGAGGGACCC-1	Mal	C4	1	0	0	0	0	0	0	0	0	0	0	0
CCGCACAAAGACCAAC-1	Mal	C3	0.949996056	0	0	0	0	0	0	0.050003944	0	0	0	0
CCGCACGTGACCTCGG-1	Mal	C4	1	0	0	0	0	0	0	0	0	0	0	0
CCGCCACCACAATCCA-1	nMal	C6	0	0	0.014282691	0	0	0	0.245715103	0	0	0.031081477	0.35793962	0.350981109
CCGCCGGAACTTCTCG-1	Bdy	C1	0	0	0	0	0	0.092800234	0	0	0.250471528	0.174406758	0.482321481	0
CCGCCGGTCAACACAC-1	nMal	C9	0	0	0	0	0	0.160278496	0	0	0	0.120747536	0.67143876	0.047535208
CCGCCTTGCGATGTCG-1	Mal	C0	1	0	0	0	0	0	0	0	0	0	0	0
CCGCGATTTGGTAGGT-1	Mal	C4	1	0	0	0	0	0	0	0	0	0	0	0
CCGCGGAATGCGTCAC-1	Mal	C1	1	0	0	0	0	0	0	0	0	0	0	0
CCGCGGGTACGAAGAA-1	Bdy	C8	0	0	0	0	0	0	0.072559292	0.076212547	0	0.273793323	0.577434838	0
CCGCGTAGGTAAGGGC-1	Mal	C4	0.989182238	0.010817762	0	0	0	0	0	0	0	0	0	0
CCGCTATCAGCACCAG-1	Mal	C4	1	0	0	0	0	0	0	0	0	0	0	0
CCGCTGGTGCCATTCA-1	nMal	C9	0	0	0	0	0	0	0	0	0	0.258262363	0.391225578	0.350512059
CCGCTTACCTCACTCT-1	Bdy	C1	0	0	0	0	0	0	0	0	0.446601526	0.008720766	0.544677707	0
CCGCTTCGCGGTTAAC-1	nMal	C6	0	0.049217507	0.027012048	0	0	0.03754187	0.593745329	0	0	0.008959241	0.283524005	0
CCGGAATGGTTTCAGT-1	Bdy	C2	0.77047948	0	0	0	0	0	0.016354693	0.038259471	0	0.057467822	0.117438534	0
CCGGCGCATATTGGAT-1	nMal	C6	0	0.042584175	0	0	0	0.206254358	0.370846924	0	0	0.051268474	0.273786909	0.055259159
CCGGCGTGAGACTCTG-1	Mal	C0	1	0	0	0	0	0	0	0	0	0	0	0
CCGGGACCCGCAGAGA-1	nMal	C8	0	0.069375006	0.090917631	0	0.077967727	0.017157364	0.164405794	0	0	0.074987124	0.505189354	0
CCGGGCGGTCTCGTCA-1	Mal	C0	1	0	0	0	0	0	0	0	0	0	0	0
CCGGGTTCGAGGTTAC-1	Mal	C4	1	0	0	0	0	0	0	0	0	0	0	0
CCGGTGCGAGTGATAG-1	Mal	C3	0.933716498	0	0	0	0	0	0	0.066283502	0	0	0	0
CCGGTTTGTAATTGTG-1	Mal	C1	1	0	0	0	0	0	0	0	0	0	0	0
CCGTAAGTTGGTCCCA-1	Mal	C0	1	0	0	0	0	0	0	0	0	0	0	0
CCGTACCCAAGCGCCA-1	nMal	C6	0	0	0	0	0	0.299311675	0.310462335	0	0	0.055269791	0.334956199	0
CCGTATCTCGTCGTAG-1	Mal	C0	1	0	0	0	0	0	0	0	0	0	0	0
CCGTGCCCATGACGGC-1	nMal	C6	0	0.105196146	0	0	0	0.049262158	0.303665167	0	0	0	0.476330902	0.065545627
CCGTGTTAAATTCCAT-1	Mal	C1	0.985401243	0	0	0	0	0.014598757	0	0	0	0	0	0
CCGTTCCGAATCTCGG-1	Bdy	C2	0.462448354	0	0	0.061220649	0	0.021816624	0.27396583	0	0	0	0.180548544	0
CCTAAATTAACGGTTC-1	nMal	C8	0	0.103899093	0.022050325	0	0	0.014546803	0.116637225	0.040284935	0	0.247449072	0.455132547	0
CCTAAGTGTCTAACCG-1	nMal	C8	0	0.023035852	0.063266757	0	0	0.020563317	0.349472345	0	0	0.01366539	0.500798103	0.029198236
CCTACATTCACAGACG-1	Mal	C4	1	0	0	0	0	0	0	0	0	0	0	0
CCTACGGCTCAGTCGA-1	Bdy	C8	0	0.106759307	0.030273941	0	0.092003458	0	0.135386185	0.102558055	0	0.215513845	0.317505209	0
CCTACTGCTTACACTT-1	Bdy	C1	0	0	0	0	0	0.00443959	0	0	0.368353742	0.202646859	0.424559809	0
CCTAGGTAAAGGTAGC-1	Mal	C0	1	0	0	0	0	0	0	0	0	0	0	0
CCTATACCGTCCTGTC-1	Mal	C0	0.988187227	0	0	0	0.011812773	0	0	0	0	0	0	0
CCTATATCGTGTCACG-1	Mal	C5	1	0	0	0	0	0	0	0	0	0	0	0
CCTATGGCTCCTAGTG-1	Mal	C0	1	0	0	0	0	0	0	0	0	0	0	0
CCTATGGGTTACCGTC-1	Bdy	C2	0.635339323	0	0	0	0	0	0.1363178	0	0	0.073417453	0.154925424	0
CCTCACCAATCTTGAC-1	Mal	C7	0.952184812	0	0	0	0	0	0	0	0.047815188	0	0	0
CCTCATGCAGCTACGA-1	nMal	C6	0	0.1850562	0.006228012	0	0	0.032073073	0.469864486	0	0	0	0.279922048	0.026856181
CCTCCCGACAATCCCT-1	nMal	C9	0	0	0	0	0	0.643384215	0	0	0	0.052277815	0.265676811	0.038661159
CCTCCGACAATTCAAG-1	Bdy	C8	0	0.020335326	0	0	0	0	0.233327445	0.024009999	0	0.139405768	0.582921463	0
CCTCCTGAGCCCACAT-1	Mal	C4	1	0	0	0	0	0	0	0	0	0	0	0
CCTCGCCAGCAAATTA-1	nMal	C8	0	0	0	0.038614467	0	0.019145016	0.220728594	0	0	0.173872215	0.547639708	0
CCTCGGATGCTACCTG-1	Bdy	C2	0.679359196	0	0	0.072842857	0	0.018879883	0.078859186	0	0	0.026327339	0.123731539	0
CCTCTAATCTGCCAAG-1	Mal	C7	0.949557992	0	0	0	0	0	0	0	0.050442008	0	0	0
CCTCTACAAGGATTGG-1	Bdy	C1	0	0	0	0	0	0.409905895	0	0	0.230993893	0.06802564	0.291074572	0
CCTCTATCGATTAGCA-1	Mal	C5	1	0	0	0	0	0	0	0	0	0	0	0
CCTCTCTCCCATCTAG-1	Mal	C2	0.797317251	0	0	0	0	0	0	0.026233324	0	0	0.176449425	0
CCTGAATATTTACATA-1	Mal	C4	1	0	0	0	0	0	0	0	0	0	0	0
CCTGACAAACTCGCGC-1	Bdy	C3	0	0	0	0	0.104836777	0	0	0	0	0.04542636	0.811863638	0.037873225
CCTGACCACCGATGGT-1	Mal	C1	0.983800667	0	0	0	0	0.016199333	0	0	0	0	0	0
CCTGCCCGTTGTCTAG-1	Mal	C0	1	0	0	0	0	0	0	0	0	0	0	0
CCTGCGATAGAACTGT-1	Mal	C4	0.984229395	0.015770605	0	0	0	0	0	0	0	0	0	0
CCTGCGTTCTACGCTT-1	Mal	C5	1	0	0	0	0	0	0	0	0	0	0	0
CCTGCTATTTGAGAAG-1	Mal	C4	0.965473681	0.034526319	0	0	0	0	0	0	0	0	0	0
CCTGGCTAGACCCGCC-1	Mal	C3	0.917426068	0	0	0	0	0	0	0.082573932	0	0	0	0
CCTGTAAGACATGATA-1	Mal	C1	1	0	0	0	0	0	0	0	0	0	0	0
CCTGTACTCACGCCCA-1	Mal	C4	1	0	0	0	0	0	0	0	0	0	0	0
CCTGTCACCCGGGCTC-1	Bdy	C2	0.778532456	0	0	0	0	0	0.105243862	0	0	0.013664868	0.102558814	0
CCTGTCGCCCGTAAAT-1	Mal	C3	0.917895926	0	0	0	0	0	0	0.082104074	0	0	0	0
CCTGTGAAACCGTAAC-1	Bdy	C0	0	0	0	0	0.230559345	0.019178253	0	0	0	0.098320303	0.604182412	0.047759686
CCTGTGCATAGGAGAC-1	Bdy	C2	0.706544177	0	0	0	0	0.017669142	0.086555458	0	0	0.064567374	0.124663849	0
CCTTCTCAGCGTTCCT-1	Mal	C0	1	0	0	0	0	0	0	0	0	0	0	0
CCTTCTTGATCCAGTG-1	Bdy	C8	0	0	0.026610528	0	0	0	0.193424652	0.031748465	0	0.254640326	0.493576029	0
CCTTTGAATTATGGCT-1	Mal	C0	1	0	0	0	0	0	0	0	0	0	0	0
CGAAACGCAATTCATG-1	Bdy	C2	0.4628182	0	0	0	0	0.022902257	0.156782038	0	0	0.106347193	0.251150313	0
CGAACCCGCATGCGTC-1	Mal	C0	1	0	0	0	0	0	0	0	0	0	0	0
CGAACGGCCGGACAAC-1	Mal	C0	1	0	0	0	0	0	0	0	0	0	0	0
CGAAGACGGTGAGTGC-1	Mal	C0	1	0	0	0	0	0	0	0	0	0	0	0
CGAAGTTGCTCTGTGT-1	Mal	C7	0.870004214	0	0	0	0	0	0	0	0.129995786	0	0	0
CGAATCTGCTCGACGC-1	Mal	C4	1	0	0	0	0	0	0	0	0	0	0	0
CGAATGAAGTCATTGC-1	Bdy	C2	0.518715387	0	0	0.140443384	0	0.020232566	0.083467686	0.00424599	0	0.0639153	0.168979688	0
CGACAGTTCGCGTTAT-1	Mal	C1	1	0	0	0	0	0	0	0	0	0	0	0
CGACATGCGATCTTCT-1	nMal	C9	0	0	0	0	0	0.034024568	0	0	0	0.225239917	0.493192196	0.247543319
CGACCCTTAACGCCGG-1	Mal	C0	1	0	0	0	0	0	0	0	0	0	0	0
CGACCTACTAGACAAT-1	Mal	C1	1	0	0	0	0	0	0	0	0	0	0	0
CGACGCATCCGTACCT-1	Mal	C0	1	0	0	0	0	0	0	0	0	0	0	0
CGAGACCCTAGAGTGT-1	Mal	C1	0.985872233	0	0	0	0	0.014127767	0	0	0	0	0	0
CGAGAGATGTGAACCT-1	Mal	C4	1	0	0	0	0	0	0	0	0	0	0	0
CGAGAGCGCGTAGATA-1	Mal	C0	1	0	0	0	0	0	0	0	0	0	0	0
CGAGATGTTGCCTATA-1	nMal	C6	0	0	0.060918626	0	0	0.059206263	0.700963674	0	0	0	0.178911436	0
CGAGCACTTCAAGTTT-1	nMal	C8	0	0.218566042	0	0.062406218	0.188461067	0.097500273	0.090147552	0	0	0.131756962	0.211161886	0
CGAGCCGAGCACTCGA-1	Mal	C5	0.984780145	0	0	0	0.015219855	0	0	0	0	0	0	0
CGAGCGTTGATCAGCC-1	nMal	C6	0	0.037507864	0	0	0	0.015688527	0.426857269	0	0	0.049061505	0.321642083	0.149242752
CGAGCTGGGCTTTAGG-1	nMal	C8	0	0.106923866	0	0.019651079	0	0.39439632	0.212914963	0	0	0.027689056	0.238424716	0
CGAGGCCAGGCATTGG-1	Bdy	C8	0	0.247148798	0	0.04922863	0.134087416	0	0.377400355	0	0	0	0.192134802	0
CGAGGCTAAATATGGC-1	Mal	C7	0.842819998	0	0	0	0	0	0	0	0.157180002	0	0	0
CGAGTACTAAAGAGGA-1	Bdy	C0	0	0	0	0	0.038614609	0	0	0	0	0.148858809	0.73836026	0.074166321
CGAGTGAAGGTACCAG-1	Mal	C0	1	0	0	0	0	0	0	0	0	0	0	0
CGAGTGCTATAGTTCG-1	nMal	C6	0	0	0	0	0	0.050064331	0.44756577	0	0	0.03132605	0.358670815	0.112373034
CGATATTAGCCGCAGG-1	nMal	C6	0	0	0	0	0	0.09752625	0.447176196	0	0	0.040432552	0.414865001	0
CGATCCGACCCAGTGC-1	Mal	C1	1	0	0	0	0	0	0	0	0	0	0	0
CGATCTGTTGGAGGAC-1	Bdy	C0	0	0	0	0	0.031699997	0	0	0	0	0.106402345	0.764070332	0.097827327
CGATGTTGTTATCTAC-1	Mal	C0	1	0	0	0	0	0	0	0	0	0	0	0
CGCAAACACGAGTTAC-1	Mal	C3	0.956915008	0	0	0	0	0	0	0.043084992	0	0	0	0
CGCAATCGATCATTAG-1	Mal	C5	1	0	0	0	0	0	0	0	0	0	0	0
CGCAATTACTTTCGGT-1	Mal	C1	1	0	0	0	0	0	0	0	0	0	0	0
CGCAATTAGGGTAATA-1	Mal	C1	0.985234538	0	0	0	0	0.014765462	0	0	0	0	0	0
CGCAATTCTACAATAA-1	nMal	C8	0	0.071918708	0.069718363	0	0.086542651	0	0.157722952	0	0	0.116988444	0.497108882	0
CGCAGAAACATTTGCG-1	nMal	C9	0	0	0	0	0	0	0	0	0	0.230239538	0.720551888	0.049208573
CGCATGGTGCGATGCT-1	Bdy	C2	0.825094543	0	0	0	0	0.007248732	0.033701128	0.015494499	0	0.034907602	0.083553496	0
CGCATTAGCTAATAGG-1	Mal	C7	0.945222919	0	0	0	0	0	0	0	0.054777081	0	0	0
CGCCAAGAAGCCGAGT-1	Mal	C4	1	0	0	0	0	0	0	0	0	0	0	0
CGCCAATTATTGCGTT-1	Mal	C3	0.933311412	0	0	0	0	0	0	0.066688588	0	0	0	0
CGCCACAGGTCGCGAT-1	Mal	C0	1	0	0	0	0	0	0	0	0	0	0	0
CGCCACCCGCATTAAC-1	Mal	C7	0.931505241	0	0	0	0	0	0	0	0.068494759	0	0	0
CGCCCTTGAAGGCTGA-1	Mal	C4	1	0	0	0	0	0	0	0	0	0	0	0
CGCCGACTATTCGCTA-1	Bdy	C3	0	0	0	0	0.308154082	0	0	0	0	0.117576387	0.541200971	0.03306856
CGCCTGGCCTACGTAA-1	Mal	C5	1	0	0	0	0	0	0	0	0	0	0	0
CGCGACACTGCGCAGC-1	Mal	C7	0.914422209	0	0	0	0	0	0	0	0.085577791	0	0	0
CGCGAGTCTGCCGGGT-1	Mal	C0	1	0	0	0	0	0	0	0	0	0	0	0
CGCGCAAATGTCCAGA-1	Bdy	C3	0	0	0	0	0	0.743743114	0	0	0	0.083023191	0.155303307	0.017930388
CGCGCAAGGAACTACA-1	nMal	C6	0	0.131161767	0.019632874	0	0	0.22228956	0.381994977	0	0	0	0.244920822	0
CGCGCCCGACTTAATA-1	Bdy	C1	0	0	0	0	0	0.010618782	0	0	0.173006612	0.111404497	0.704970108	0
CGCGGCAGTATTACGG-1	Bdy	C2	0.885160767	0	0	0	0	0	0.013620456	0	0	0.047712684	0.053506093	0
CGCGGGAATTAGGCAG-1	nMal	C2	0	0.024853028	0.045406662	0	0	0.080891633	0.2638506	0.016907789	0	0.16611567	0.401974618	0
CGCGTGCTATCAACGA-1	nMal	C6	0	0.103156572	0	0	0	0.285209716	0.33290888	0	0	0	0.278724831	0
CGCGTTCATGAAATAC-1	Mal	C3	0.938680259	0	0	0	0	0	0	0.061319741	0	0	0	0
CGCTACCGCCCTATGA-1	nMal	C6	0	0.041320142	0	0	0	0.094152417	0.375855044	0	0	0.0621952	0.426477198	0
CGCTACGGGACATTTA-1	Bdy	C2	0.750666289	0	0	0	0	0	0.112976516	0	0	0.042144368	0.094212827	0
CGCTATACCGCCCACT-1	nMal	C8	0	0.259752513	0.004154096	0	0	0.060980434	0.247054992	0	0	0.135768947	0.292289019	0
CGCTATTCAATGTATG-1	Bdy	C2	0.569794174	0	0	0	0	0	0.105350047	0	0	0.14700911	0.17784667	0
CGCTATTCTTAGGCTC-1	nMal	C2	0	0.072868904	0	0	0	0.156656796	0.253670776	0.038285097	0	0.129036702	0.349481724	0
CGCTCGACATAATGAT-1	Mal	C5	1	0	0	0	0	0	0	0	0	0	0	0
CGCTCTCCGTAGATTA-1	Mal	C7	0.917932818	0	0	0	0.024694175	0	0	0	0.057373007	0	0	0
CGCTGAGGACGTCCAA-1	nMal	C6	0	0	0	0	0	0.049046742	0.640213607	0	0	0	0.310739651	0
CGCTGTGACGCCGCAC-1	Mal	C0	0.97102769	0	0	0	0.02897231	0	0	0	0	0	0	0
CGCTGTGTGGATGTTG-1	Bdy	C1	0	0	0	0	0	0.014586326	0	0	0.274316785	0.227913165	0.483183724	0
CGCTTATTCCCGGTCG-1	Bdy	C1	0	0	0	0	0	0	0	0	0.518334521	0.135376942	0.346288537	0
CGCTTCCACTGAAATC-1	Bdy	C2	0.681441211	0	0	0	0	0	0.068492071	0.03322179	0	0.035663419	0.181181509	0
CGCTTTCATACCGGTG-1	nMal	C6	0	0.055682209	0	0	0	0.014654584	0.317693515	0	0	0.139786463	0.451887872	0.020295357
CGGAAAGCAAATGTGC-1	Mal	C4	1	0	0	0	0	0	0	0	0	0	0	0
CGGAACGTAAACATAG-1	Bdy	C1	0	0	0	0	0	0	0	0	0.300459973	0.138119612	0.561420415	0
CGGACGTTACTTGAAG-1	Mal	C0	1	0	0	0	0	0	0	0	0	0	0	0
CGGAGCATGGCGATCC-1	Mal	C7	0.851815971	0	0	0	0	0	0	0	0.148184029	0	0	0
CGGAGTTTGAGAGACA-1	Mal	C4	1	0	0	0	0	0	0	0	0	0	0	0
CGGATAAGCGGACATG-1	Bdy	C8	0	0.034329983	0	0	0	0	0.287203056	0.003426736	0	0.165435344	0.509604882	0
CGGCCACGCACAAAGT-1	Bdy	C2	0.281065567	0	0	0.078755909	0	0.108784058	0.168311004	0	0	0.089243686	0.273839777	0
CGGCTGCAAGATTAAG-1	nMal	C9	0	0	0	0	0	0.091875094	0	0	0	0.352019266	0.411204341	0.144901299
CGGCTTTGTATGATAA-1	nMal	C6	0	0	0	0	0	0	0.511017192	0	0	0.01860908	0.470373727	0
CGGGAATTTATGTAAA-1	Mal	C1	0.980905244	0	0	0	0	0.019094756	0	0	0	0	0	0
CGGGAGTATACCGCCG-1	Bdy	C8	0	0	0.029575858	0	0	0	0.282699322	0.013822444	0	0.135803174	0.538099203	0
CGGGATCAATGTAAGA-1	Mal	C4	1	0	0	0	0	0	0	0	0	0	0	0
CGGGCAGCTAAACCGC-1	Mal	C4	1	0	0	0	0	0	0	0	0	0	0	0
CGGGCCATAGCCGCAC-1	Mal	C7	0.901665234	0	0	0	0	0	0	0	0.098334766	0	0	0
CGGGCCTTCTTTGTAA-1	Mal	C1	0.986678269	0	0	0	0	0.013321731	0	0	0	0	0	0
CGGGTTGTAGCTTTGG-1	nMal	C6	0	0.170623525	0	0	0	0.169759486	0.197027511	0	0	0.087210441	0.375379036	0
CGGTAACAAGATACAT-1	Mal	C1	1	0	0	0	0	0	0	0	0	0	0	0
CGGTCAAGTGGGAACC-1	Bdy	C1	0	0	0	0	0	0.004608643	0	0	0.284566834	0.23337996	0.477444564	0
CGGTGAAGACTAAAGT-1	Mal	C5	1	0	0	0	0	0	0	0	0	0	0	0
CGGTGCAGATAGAACG-1	Mal	C7	0.882000762	0	0	0	0	0	0	0	0.117999238	0	0	0
CGGTGCGCGTTGGTCC-1	Mal	C1	0.963385449	0	0	0	0	0.036614551	0	0	0	0	0	0
CGGTGTACTTGATCCC-1	Bdy	C8	0	0.031042313	0	0.040138849	0	0	0.278268655	0	0	0.247962976	0.402587207	0
CGGTTCCGGCTTCTTG-1	nMal	C6	0	0.063756196	0	0	0	0.015944366	0.313078728	0	0	0.0459989	0.508805977	0.052415833
CGGTTGACCTGGCATA-1	Mal	C4	1	0	0	0	0	0	0	0	0	0	0	0
CGGTTGAGTATCCTTC-1	Bdy	C1	0	0	0	0	0	0.393652174	0	0	0.170712074	0.225004568	0.210631183	0
CGTAAACGCTTGAGTG-1	nMal	C9	0	0	0	0	0	0.193542793	0	0	0	0.368778987	0.424475822	0.013202398
CGTAAAGCAAGAAATC-1	nMal	C2	0	0.027253688	0	0	0	0.063125319	0.276856182	0	0	0.292469414	0.340295397	0
CGTAATAATTACGAGT-1	Mal	C5	1	0	0	0	0	0	0	0	0	0	0	0
CGTACCGAAAGTCTAG-1	Mal	C4	1	0	0	0	0	0	0	0	0	0	0	0
CGTACCTGATAGGCCT-1	Bdy	C2	0.867216151	0	0	0	0	0	0.056027697	0	0	0	0.076756152	0
CGTAGCGCCGACGTTG-1	nMal	C9	0	0	0	0	0	0.033867771	0	0	0	0.161822322	0.722742095	0.081567812
CGTATTAAGAGATCTA-1	Mal	C7	0.930406836	0	0	0	0	0	0	0	0.069593164	0	0	0
CGTCAAGGCTATAAAT-1	Mal	C5	1	0	0	0	0	0	0	0	0	0	0	0
CGTCAATCTTTAACAT-1	Mal	C5	1	0	0	0	0	0	0	0	0	0	0	0
CGTCACGTCCATTGGT-1	Bdy	C2	0.565218269	0	0	0.015474934	0	0	0.042077455	0	0	0.0977745	0.279454842	0
CGTCAGCTATTTACTC-1	Mal	C4	0.984898855	0.015101145	0	0	0	0	0	0	0	0	0	0
CGTCAGTGCGCACAAG-1	nMal	C6	0	0	0	0	0	0.22915461	0.412111311	0	0	0.047202572	0.311531507	0
CGTCATACCATATCCA-1	Bdy	C8	0	0.086525688	0.035720943	0	0	0	0.317813213	0.010376014	0	0.147579551	0.401984591	0
CGTCCAGATGGCTCCA-1	Mal	C3	0.929923224	0	0	0	0	0	0	0.070076776	0	0	0	0
CGTCGCGGCGGGATTT-1	Mal	C4	1	0	0	0	0	0	0	0	0	0	0	0
CGTCGCTTGGTTATAC-1	Mal	C5	1	0	0	0	0	0	0	0	0	0	0	0
CGTCGGGTCTAAGCGC-1	Mal	C0	1	0	0	0	0	0	0	0	0	0	0	0
CGTCTGGAAGGGCCCG-1	nMal	C8	0	0.107387693	0	0.057718886	0	0.010557239	0.271483652	0	0	0.135380038	0.406750102	0.01072239
CGTGAAGTTAATTCAC-1	Mal	C1	0.987428904	0	0	0	0	0.012571096	0	0	0	0	0	0
CGTGCATTGTCGACGC-1	Mal	C5	1	0	0	0	0	0	0	0	0	0	0	0
CGTGCTGGCCTAGTCG-1	Mal	C7	0.902483952	0	0	0	0	0	0	0	0.097516048	0	0	0
CGTGCTTCTACCTAAA-1	Mal	C3	0.909280368	0	0	0	0	0	0	0.090719632	0	0	0	0
CGTGTCCCATTCGCGA-1	Mal	C3	0.945342527	0	0	0	0	0	0	0.054657473	0	0	0	0
CGTGTCTCGTTACGAC-1	Mal	C0	1	0	0	0	0	0	0	0	0	0	0	0
CGTTATCATACTTCCA-1	Mal	C3	0.960581661	0	0	0	0	0	0	0.039418339	0	0	0	0
CGTTCATGGTGCGCGT-1	Mal	C0	1	0	0	0	0	0	0	0	0	0	0	0
CGTTGTAAACGTCAGG-1	Mal	C4	0.950087476	0.049912524	0	0	0	0	0	0	0	0	0	0
CGTTGTTTCAATTCCC-1	Mal	C3	0.939245323	0	0	0	0	0	0	0.060754677	0	0	0	0
CGTTTAAGCGGAGCAC-1	nMal	C9	0	0	0	0	0	0.018617333	0	0	0	0.416427642	0.53899197	0.025963054
CGTTTCGCTCATTACA-1	Bdy	C2	0.747711629	0	0	0	0	0	0.072812269	0	0	0.037527776	0.141948326	0
CGTTTGTGTAGAGGGT-1	Mal	C0	1	0	0	0	0	0	0	0	0	0	0	0
CTAAACGGGTGTAATC-1	nMal	C6	0	0.059037554	0	0	0	0.074284172	0.51656163	0	0	0.060274922	0.278601642	0.011240081
CTAAAGAATGCCTACT-1	Mal	C7	0.94069658	0	0	0	0	0	0	0	0.05930342	0	0	0
CTAAAGGGAAATAGGA-1	Mal	C1	0.987933889	0	0	0	0	0.012066111	0	0	0	0	0	0
CTAAAGTCCGAAGCTA-1	nMal	C8	0	0.009872774	0.065728993	0	0.101711159	0.049891544	0.268053279	0	0	0.202366905	0.302375346	0
CTAAATCCGGTGTACA-1	Mal	C3	0.938573805	0	0	0	0	0	0	0.061426195	0	0	0	0
CTAAATCCTATTCCGG-1	nMal	C2	0	0.027504692	0	0	0	0	0.297376368	0.032331723	0	0.141322999	0.501464218	0
CTAACCGCGCGCCCGT-1	Mal	C4	1	0	0	0	0	0	0	0	0	0	0	0
CTAACTGGTCCGGTTC-1	Mal	C0	1	0	0	0	0	0	0	0	0	0	0	0
CTAATTCGCACGCGCT-1	Mal	C7	0.896138373	0	0	0	0	0	0	0	0.103861627	0	0	0
CTAATTTCAACAACAC-1	nMal	C1	0	0	0	0	0	0.078337148	0	0	0.72779887	0.013768868	0.180095114	0
CTACAAGAAATAACCC-1	Mal	C3	0.930213674	0	0	0	0	0	0	0.069786326	0	0	0	0
CTACACTAGCTTGTTC-1	nMal	C6	0	0.051626684	0	0	0	0.031323943	0.440657871	0	0	0.069698281	0.406693221	0
CTACGAACTAGGTCGA-1	nMal	C9	0	0	0	0	0	0	0	0	0	0.264227595	0.438409178	0.297363227
CTACGACTAGCTATAA-1	Bdy	C7	0	0	0.263487902	0	0.736512098	0	0	0	0	0	0	0
CTACGCACGGAGTACC-1	Bdy	C2	0.700094646	0	0	0	0	0	0.180269257	0	0	0	0.119636098	0
CTACGTGTTGCCACCA-1	nMal	C9	0	0	0	0	0	0.128410859	0	0	0	0.223250192	0.598622102	0.049716846
CTACTATCATAGGTTT-1	Mal	C5	1	0	0	0	0	0	0	0	0	0	0	0
CTACTCTAGGCCCGGC-1	Mal	C4	1	0	0	0	0	0	0	0	0	0	0	0
CTACTGCCACCTGACC-1	Mal	C7	0.881558426	0	0	0	0	0	0	0	0.118441574	0	0	0
CTAGATAAACTCCTCG-1	nMal	C1	0	0	0	0	0	0.020387568	0	0	0.516501607	0.136851841	0.326258984	0
CTAGCAACTAATTTAC-1	nMal	C6	0	0.133976069	0.066640978	0	0	0.238291384	0.240483612	0.010437003	0	0	0.294245334	0.01592562
CTAGCATAGTATAATG-1	Mal	C7	0.941502261	0	0	0	0	0	0	0	0.058497739	0	0	0
CTAGGCGGCAGAGAAT-1	nMal	C6	0	0.014090738	0.068150969	0	0	0.114090474	0.479124331	0	0	0.03298926	0.291554227	0
CTAGTCACGTCTTAAG-1	Mal	C4	1	0	0	0	0	0	0	0	0	0	0	0
CTAGTGAAGGACAGGA-1	Mal	C7	0.958842045	0	0	0	0	0	0	0	0.041157955	0	0	0
CTAGTTGGGCCCGGTA-1	Mal	C4	0.965187161	0.034812839	0	0	0	0	0	0	0	0	0	0
CTATAGGCGTTGATGT-1	Mal	C3	0.91117556	0	0	0	0	0	0	0.08882444	0	0	0	0
CTATATCCAGCCTGGC-1	Bdy	C2	0.570379569	0	0	0	0	0.189198037	0.142921608	0	0	0.017916595	0.079584191	0
CTATCGGGTCTCAACA-1	Mal	C5	1	0	0	0	0	0	0	0	0	0	0	0
CTATGTCACTAGCCCA-1	Bdy	C2	0.695934123	0	0	0	0	0	0.084620698	0	0	0	0.219445179	0
CTATGTCTATTGAAAC-1	nMal	C9	0	0	0	0	0	0.030288711	0	0	0	0.150629405	0.819081884	0
CTATGTGAGTCACGGC-1	Mal	C0	1	0	0	0	0	0	0	0	0	0	0	0
CTCACCAGTACAAGTG-1	Bdy	C3	0	0	0	0	0	0.060241612	0	0	0	0.340364323	0.599394064	0
CTCACTTGGCTGGTAA-1	Mal	C5	1	0	0	0	0	0	0	0	0	0	0	0
CTCAGATTGTGATAAG-1	Mal	C0	1	0	0	0	0	0	0	0	0	0	0	0
CTCAGGACTCACCTGT-1	Bdy	C9	0	0	0.207934987	0	0	0	0	0	0	0.258023779	0.534041234	0
CTCATGGTAATTTGCG-1	Mal	C5	0.976974862	0	0	0	0.023025138	0	0	0	0	0	0	0
CTCATTCGTGAACATC-1	Mal	C0	1	0	0	0	0	0	0	0	0	0	0	0
CTCATTTGATGGGCGG-1	Mal	C3	0.907474774	0	0	0	0	0	0	0.092525226	0	0	0	0
CTCCCTCCTTTCGATC-1	Bdy	C0	0	0	0	0	0.084817942	0	0	0	0	0.352055506	0.49882809	0.064298462
CTCCGCCCACATGAGG-1	Mal	C3	0.916531607	0	0	0	0	0	0	0.083468393	0	0	0	0
CTCCGGCCTAATATGC-1	Mal	C7	0.959151905	0	0	0	0	0	0	0	0.040848095	0	0	0
CTCCGGCTTGTAGACA-1	Bdy	C2	0.570921314	0	0	0	0	0.011179266	0.02046318	0.187630333	0	0.09019211	0.119613797	0
CTCCTAAGTTATGTCT-1	nMal	C9	0	0	0	0	0	0.156895825	0	0	0	0.041008826	0.767203596	0.034891753
CTCGAGACATACGATA-1	Mal	C0	1	0	0	0	0	0	0	0	0	0	0	0
CTCGAGATCCAAAGCA-1	Bdy	C2	0.707057302	0	0	0.013380317	0	0	0.066540432	0	0	0.118547508	0.094474441	0
CTCGAGGTCGAACAGT-1	Mal	C4	1	0	0	0	0	0	0	0	0	0	0	0
CTCGCACCTATATAGT-1	Bdy	C2	0.785366697	0	0	0	0	0	0.101156746	0	0	0.014421294	0.099055262	0
CTCGCATTGCATAGCC-1	Mal	C4	1	0	0	0	0	0	0	0	0	0	0	0
CTCGGGTTCTCTGGCC-1	Mal	C0	1	0	0	0	0	0	0	0	0	0	0	0
CTCGGTCCGTAGCCTG-1	Mal	C4	0.976231134	0.023768866	0	0	0	0	0	0	0	0	0	0
CTCGGTTGTCGGCCCT-1	Mal	C4	1	0	0	0	0	0	0	0	0	0	0	0
CTCGTCGAGGGCTCAT-1	Mal	C5	1	0	0	0	0	0	0	0	0	0	0	0
CTCTACACTGGCGATT-1	Mal	C5	1	0	0	0	0	0	0	0	0	0	0	0
CTCTCACAATCGATGA-1	Mal	C4	1	0	0	0	0	0	0	0	0	0	0	0
CTCTCGATGTGCGCCT-1	nMal	C6	0	0.054601949	0	0	0	0	0.482310988	0	0	0	0.231050748	0.232036314
CTCTCGCTGTACTATG-1	Mal	C5	1	0	0	0	0	0	0	0	0	0	0	0
CTCTCTAACTGCCTAG-1	Mal	C0	1	0	0	0	0	0	0	0	0	0	0	0
CTCTGCGAAGCAAGCA-1	nMal	C6	0	0.084468426	0	0	0	0.122043467	0.100445845	0	0	0.096249498	0.494873493	0.101919271
CTCTGGACGCCTGGTG-1	Bdy	C2	0.83643726	0	0	0	0	0.011106067	0.070169586	0	0	0.015671266	0.066615821	0
CTCTGTGCCTGCTATG-1	nMal	C9	0	0	0	0	0	0.224672552	0	0	0	0.078078761	0.549188037	0.14806065
CTGAAAGAGATCCGAC-1	Bdy	C8	0	0.224266314	0.054813818	0	0	0	0.278785169	0	0	0.032923238	0.409211461	0
CTGAATCCGAGACCTC-1	Bdy	C9	0	0	0	0.152269944	0	0	0	0	0	0	0.847730056	0
CTGATAGTGTATCTCA-1	Mal	C5	1	0	0	0	0	0	0	0	0	0	0	0
CTGCACCTGGAACCGC-1	nMal	C8	0	0.189658451	0	0	0	0.242962747	0.288187619	0	0	0.073367998	0.205823186	0
CTGCAGGTGCTCGGCC-1	Mal	C3	0.915896731	0	0	0	0	0	0	0.084103269	0	0	0	0
CTGCCATGCATCACAT-1	Bdy	C8	0	0.059804419	0	0.015224767	0	0	0.233605696	0	0	0.182329758	0.509035361	0
CTGCCCACGAAGCGTT-1	Mal	C5	0.970158813	0	0	0	0.029841187	0	0	0	0	0	0	0
CTGCCTTTAATACCTT-1	Mal	C0	1	0	0	0	0	0	0	0	0	0	0	0
CTGCGGGTGAAATGTT-1	Mal	C7	0.92808251	0	0	0	0	0	0	0	0.07191749	0	0	0
CTGCTGAGGCCACGAA-1	Mal	C3	0.896835553	0	0	0	0	0	0	0.103164447	0	0	0	0
CTGGAAATGGATGCTT-1	Mal	C7	0.892814862	0	0	0	0	0	0	0	0.107185138	0	0	0
CTGGACGCAGTCCGGC-1	Mal	C0	1	0	0	0	0	0	0	0	0	0	0	0
CTGGCATCCGAATGAG-1	Mal	C5	1	0	0	0	0	0	0	0	0	0	0	0
CTGGCGGGAATAAGTA-1	nMal	C8	0	0.060996203	0.03922135	0	0.030478219	0.093622311	0.259693745	0	0	0.070717052	0.44527112	0
CTGGCTCCTGCGGGAT-1	nMal	C8	0	0.129491516	0	0	0.058704629	0.033931793	0.276148351	0	0	0.064606972	0.389397102	0.047719636
CTGGCTGCTAACGTAA-1	nMal	C8	0	0	0	0.094997893	0.024667634	0.257204367	0.314378471	0	0	0.062984946	0.234622789	0.0111439
CTGGGCCTGCTATATC-1	Mal	C5	1	0	0	0	0	0	0	0	0	0	0	0
CTGGGTTGAGTTAAAG-1	Mal	C0	1	0	0	0	0	0	0	0	0	0	0	0
CTGGTCATTCCAATCC-1	Bdy	C2	0.618975376	0	0	0	0	0.014382193	0.264212755	0	0	0.051451625	0.050978052	0
CTGGTCCTAACTTGGC-1	nMal	C9	0	0	0	0	0	0.645004243	0	0	0	0.047835235	0.156439309	0.150721213
CTGGTGAATGGGCCTA-1	Mal	C3	0.944630623	0	0	0	0	0	0	0.055369377	0	0	0	0
CTGGTTCAACGCATCA-1	nMal	C6	0	0	0	0	0	0.061895786	0.333210722	0.03935468	0	0.019507842	0.518980116	0.027050855
CTGTACTTCTTAGCAT-1	Mal	C1	0.988480862	0	0	0	0	0.011519138	0	0	0	0	0	0
CTGTAGCCATCTCACT-1	Mal	C3	0.931297922	0	0	0	0	0	0	0.068702078	0	0	0	0
CTGTATGGTGTAGAAA-1	Mal	C3	0.924497436	0	0	0	0	0	0	0.075502564	0	0	0	0
CTGTGCAGGGTAGGTC-1	nMal	C2	0	0.063409644	0	0	0	0.032171125	0.2992796	0	0	0.190750225	0.414389407	0
CTGTTCACTGCCTGTG-1	Mal	C5	1	0	0	0	0	0	0	0	0	0	0	0
CTGTTCATCTCACGGG-1	Mal	C0	1	0	0	0	0	0	0	0	0	0	0	0
CTGTTGGCTCTTCTGA-1	Bdy	C0	0	0	0	0	0.147546638	0.013903165	0	0	0	0.118826589	0.688159592	0.031564017
CTGTTGTTCAGTCGTA-1	Mal	C3	0.859659438	0	0	0	0	0	0	0.140340562	0	0	0	0
CTTAAATAAGACCCAT-1	Mal	C4	1	0	0	0	0	0	0	0	0	0	0	0
CTTAAGCAGCGAGCCG-1	Mal	C3	0.930414067	0	0	0	0	0	0	0.069585933	0	0	0	0
CTTACACGGTATTCCA-1	Mal	C1	1	0	0	0	0	0	0	0	0	0	0	0
CTTACACTGGGAAATA-1	nMal	C8	0	0	0.039591419	0.088269298	0	0	0.271326673	0	0	0.153794692	0.447017918	0
CTTAGCCCGGATAGTG-1	Mal	C5	1	0	0	0	0	0	0	0	0	0	0	0
CTTAGGTATAGACCAG-1	Mal	C0	1	0	0	0	0	0	0	0	0	0	0	0
CTTAGTTGAGGAATCG-1	Bdy	C1	0	0	0	0	0	0.008973944	0	0	0.23104411	2.66E-05	0.759955362	0
CTTATGCGCTCAGGGC-1	Mal	C5	1	0	0	0	0	0	0	0	0	0	0	0
CTTCAGTGGTCGCCTA-1	Mal	C0	1	0	0	0	0	0	0	0	0	0	0	0
CTTCATAGCTCAAGAA-1	Mal	C4	1	0	0	0	0	0	0	0	0	0	0	0
CTTCATTGTCAGTGGA-1	Bdy	C2	0.660375141	0	0	0.045412631	0	0.018358714	0.048343433	0.031181041	0	0.064794792	0.131534248	0
CTTCGTAGATAGGTGA-1	Mal	C1	0.969970383	0	0	0	0	0.030029617	0	0	0	0	0	0
CTTCGTGCCCGCATCG-1	nMal	C6	0	0.096062047	0	0	0	0.106295888	0.373155031	0	0	0.041880559	0.382606474	0
CTTCTATGTTGAAGTA-1	Mal	C5	1	0	0	0	0	0	0	0	0	0	0	0
CTTCTATTAATGCTAG-1	Mal	C3	0.898059514	0	0	0	0	0	0	0.101940486	0	0	0	0
CTTCTGGGCGTACCTA-1	Mal	C0	1	0	0	0	0	0	0	0	0	0	0	0
CTTCTTACGTCGTATA-1	nMal	C9	0	0	0	0	0	0.265464239	0	0	0	0.200092289	0.534443471	0
CTTGACCCGAAAGATA-1	nMal	C6	0	0	0	0	0	0	0.342109131	0	0	0.071335189	0.586555681	0
CTTGCAACCGCCTCCT-1	Mal	C0	1	0	0	0	0	0	0	0	0	0	0	0
CTTGCCCAGGCTCTAC-1	Bdy	C9	0	0	0	0.07597694	0	0	0	0	0	0	0.92402306	0
CTTGTACTTGTTGACT-1	Mal	C4	0.987297902	0.012702098	0	0	0	0	0	0	0	0	0	0
CTTGTCGTACGTGTCA-1	nMal	C6	0	0	0	0	0	0.321617173	0.283749932	0	0	0.009061733	0.385571162	0
CTTGTGAGGACAGCGG-1	Mal	C4	1	0	0	0	0	0	0	0	0	0	0	0
CTTGTGAGTCTTTGAC-1	nMal	C6	0	0.025213669	0.026004477	0	0	0.03697972	0.284391034	0	0	0.01779978	0.377732645	0.231878675
CTTTAACTTTCAAAGG-1	Mal	C4	1	0	0	0	0	0	0	0	0	0	0	0
CTTTAGTGCTATTATT-1	Mal	C1	1	0	0	0	0	0	0	0	0	0	0	0
CTTTGACGTCGCTTCT-1	Mal	C3	0.952661029	0	0	0	0	0	0	0.047338971	0	0	0	0
CTTTGGCGCTTTATAC-1	Mal	C5	1	0	0	0	0	0	0	0	0	0	0	0
CTTTGGCTTTAGTAAA-1	Mal	C3	0.923301905	0	0	0	0	0	0	0.076698095	0	0	0	0
CTTTGTCGAATGCTCC-1	Mal	C3	0.926733832	0	0	0	0	0	0	0.073266168	0	0	0	0
GAAACAGCCATGCAGT-1	nMal	C9	0	0	0	0	0	0.025749405	0	0	0	0.207293472	0.52678059	0.240176534
GAAACATAGGAAACAG-1	Mal	C0	1	0	0	0	0	0	0	0	0	0	0	0
GAAACCGAATTACCTT-1	Bdy	C1	0	0	0	0	0	0.004725547	0	0	0.206016523	0.140899246	0.648358684	0
GAAACTCGTGCGATGC-1	Mal	C4	1	0	0	0	0	0	0	0	0	0	0	0
GAAAGCCCTTTGGACC-1	Mal	C0	1	0	0	0	0	0	0	0	0	0	0	0
GAAAGTGACTAACTGC-1	Mal	C2	0.774425729	0	0	0	0	0	0	0.073996149	0	0	0.151578122	0
GAAATACTAAACGTTT-1	nMal	C8	0	0.120933353	0	0.028067946	0	0.102580386	0.171820399	0	0	0.251261044	0.325336871	0
GAAATATCACCATCAG-1	Mal	C4	1	0	0	0	0	0	0	0	0	0	0	0
GAAATCGCGCGCAACT-1	nMal	C2	0	0.03468007	0.095264209	0	0	0	0.307593312	0	0	0.206897186	0.355565223	0
GAAATCTGACCAAGTT-1	Mal	C3	0.935504091	0	0	0	0	0	0	0.064495909	0	0	0	0
GAAATGGCGGTGTTAG-1	Bdy	C8	0	0.047159952	0	0	0	0	0.181715464	0.011609545	0	0.264492635	0.495022404	0
GAAATGGGATGTAAAC-1	Bdy	C2	0.713730662	0	0	0	0	0.018669962	0.040369017	0	0	0.063998682	0.163231677	0
GAAATTCACATCGCTG-1	nMal	C6	0	0.053272243	0.05804994	0	0	0.065088892	0.337571906	0	0	0.069312107	0.384774196	0.031930715
GAAATTGTCTCTATAA-1	Mal	C1	0.988104953	0	0	0	0	0.011895047	0	0	0	0	0	0
GAACACACATCAACCA-1	Mal	C0	1	0	0	0	0	0	0	0	0	0	0	0
GAACCATCTGGGAGAC-1	nMal	C6	0	0	0	0	0	0.011846003	0.335452978	0	0	0	0.6024424	0.05025862
GAACCTCGACCTACAC-1	Mal	C0	1	0	0	0	0	0	0	0	0	0	0	0
GAACGACCGAATGATA-1	Mal	C7	0.976930062	0	0	0	0	0	0	0	0.023069938	0	0	0
GAACGTTAGGAAGACG-1	Mal	C5	0.980876499	0	0	0	0.019123501	0	0	0	0	0	0	0
GAAGAAACGATATTGT-1	Mal	C3	0.885002977	0	0	0	0	0	0	0.114997023	0	0	0	0
GAAGAACGGTGCAGGT-1	nMal	C6	0	0	0	0	0	0.463283352	0.303450545	0	0	0.033394632	0.19233254	0.00753893
GAAGACTTCAATGCCG-1	nMal	C6	0	0.011735926	0	0	0	0.049143464	0.350794037	0	0	0.037436146	0.322058396	0.22883203
GAAGCAAGGCAATGTT-1	nMal	C6	0	0	0	0	0	0.114187515	0.629431201	0	0	0.025036395	0.197339172	0.034005717
GAAGCCGGGTAAGCTC-1	Mal	C4	1	0	0	0	0	0	0	0	0	0	0	0
GAAGCGTGAGGAATTT-1	Bdy	C2	0.462608047	0	0	0.027658968	0	0.232731517	0.15273406	0.026226686	0	0	0.098040722	0
GAAGCTCGGACCCGTC-1	Mal	C0	1	0	0	0	0	0	0	0	0	0	0	0
GAAGCTCTTTGCTTAG-1	Mal	C5	1	0	0	0	0	0	0	0	0	0	0	0
GAAGCTTGCTGACCGC-1	Mal	C7	0.893421786	0	0	0	0	0	0	0	0.106578214	0	0	0
GAAGGACTAAATTGAA-1	Bdy	C2	0.64943835	0	0	0	0	0.141485292	0.052011514	0.040998288	0	0.016003141	0.100063415	0
GAAGGGCATAACCATG-1	Mal	C0	1	0	0	0	0	0	0	0	0	0	0	0
GAAGTGATTTATCGTG-1	Mal	C1	1	0	0	0	0	0	0	0	0	0	0	0
GAAGTGCTGGATAGCT-1	nMal	C8	0	0	0.096492699	0	0	0.047798014	0.121144621	0.060485694	0	0.274438783	0.399640188	0
GAAGTTTCCACTCAAT-1	Bdy	C2	0.681908508	0	0	0	0	0.011336856	0.097543635	0	0	0.068993493	0.140217507	0
GAATAGTGCTCGATTA-1	Mal	C3	0.909443784	0	0	0	0	0	0	0.090556216	0	0	0	0
GAATCGACATGGTCAC-1	Mal	C1	1	0	0	0	0	0	0	0	0	0	0	0
GAATCGCCGGACACGG-1	nMal	C9	0	0	0	0	0	0.032153523	0	0	0	0.126971786	0.734843404	0.106031287
GAATCTGAACATTCTC-1	Mal	C1	1	0	0	0	0	0	0	0	0	0	0	0
GAATGCCGAAATGACC-1	Mal	C7	0.851542419	0	0	0	0	0	0	0	0.148457581	0	0	0
GAATGGGCTTATCGAC-1	Mal	C4	1	0	0	0	0	0	0	0	0	0	0	0
GAATGTTGGGTAATCT-1	Mal	C4	1	0	0	0	0	0	0	0	0	0	0	0
GAATTATAGTGAAAGG-1	Mal	C4	1	0	0	0	0	0	0	0	0	0	0	0
GAATTTCTCGCTGCAG-1	Bdy	C8	0	0.071355248	0.015496257	0.018859657	0	0	0.239298282	0.038650614	0	0.140328827	0.476011115	0
GACAACGACCATTGAA-1	Mal	C1	1	0	0	0	0	0	0	0	0	0	0	0
GACAACGCAGCTTACG-1	Bdy	C2	0.827482825	0	0	0	0	0	0.005304333	0.072302207	0	0	0.094910635	0
GACACAAGGGAAGAAA-1	Mal	C4	1	0	0	0	0	0	0	0	0	0	0	0
GACACGAGTTAGAGGA-1	Bdy	C2	0.574902446	0	0	0.063532606	0	0.050979802	0.138066173	0	0	0.071498698	0.101020275	0
GACACTGAGTTCAGTG-1	Mal	C3	0.947792845	0	0	0	0	0	0	0.052207155	0	0	0	0
GACAGATTTCTGGCTC-1	Mal	C0	1	0	0	0	0	0	0	0	0	0	0	0
GACAGGCACACACTAT-1	Mal	C4	1	0	0	0	0	0	0	0	0	0	0	0
GACATACTGTCGCAGA-1	Mal	C4	1	0	0	0	0	0	0	0	0	0	0	0
GACATCGATTTATAAC-1	Bdy	C2	0.533239046	0	0	0.042167723	0	0	0.087853221	0.076933877	0	0.099914194	0.15989194	0
GACCAGAGCCCTGTAG-1	Bdy	C1	0	0	0	0	0	0	0	0	0.357335537	0.174116853	0.468547611	0
GACCAGGTCATTCATA-1	nMal	C9	0	0	0	0	0	0.082324831	0	0	0	0.095819603	0.306627052	0.515228514
GACCCAATTATGATAC-1	Mal	C0	1	0	0	0	0	0	0	0	0	0	0	0
GACCCGTCGCCGGCTA-1	nMal	C9	0	0	0	0	0	0.025755496	0	0	0	0.036802847	0.906319382	0.031122276
GACCGACCGCTAATAT-1	Mal	C1	0.985953735	0	0	0	0	0.014046265	0	0	0	0	0	0
GACCGACTGAAGCGTC-1	Mal	C4	1	0	0	0	0	0	0	0	0	0	0	0
GACCGTTACATGCGAC-1	Mal	C5	1	0	0	0	0	0	0	0	0	0	0	0
GACCTGGTCTGGGCGT-1	Mal	C3	0.896534045	0	0	0	0	0	0	0.103465955	0	0	0	0
GACGACTTTCCAAGAA-1	Mal	C1	0.984307035	0	0	0	0	0.015692965	0	0	0	0	0	0
GACGCCTGTTGCAGGG-1	nMal	C6	0	0	0	0	0	0.119359336	0.517933872	0	0	0.03178253	0.330924263	0
GACGCTTGCTTCTAAA-1	Bdy	C2	0.821791779	0	0	0	0	0	0.024629756	0.017915191	0	0.082494812	0.053168462	0
GACGGACCGCGTTCCT-1	nMal	C6	0	0	0	0	0	0.116444436	0.325029284	0	0	0.045191117	0.513335163	0
GACGGGATGTCTTATG-1	nMal	C6	0	0.106443127	0.119062717	0	0	0.131533774	0.343118086	0	0	0.073580301	0.211498375	0.01476362
GACGTGAGACTCCATG-1	nMal	C6	0	0	0.023281293	0	0	0	0.2814996	0	0	0.07636812	0.218862786	0.399988201
GACGTGTAGGGATTAT-1	Mal	C7	0.806265567	0	0	0	0	0	0	0	0.193734433	0	0	0
GACTAAGATCATGCAC-1	Bdy	C2	0.768607736	0	0	0	0	0	0.099262365	0	0	0.065943306	0.066186592	0
GACTAAGTAGGCTCAC-1	Mal	C1	0.986385018	0	0	0	0	0.013614982	0	0	0	0	0	0
GACTACAAAGCGGTGG-1	Mal	C5	1	0	0	0	0	0	0	0	0	0	0	0
GACTCCTTCCAATTGA-1	Mal	C0	0.974003594	0	0	0	0.025996406	0	0	0	0	0	0	0
GACTGCGGCACGTGTA-1	Bdy	C2	0.698360102	0	0	0	0	0	0.114150303	0	0	0.057858255	0.129631341	0
GAGAATCTCACGATCA-1	Mal	C5	1	0	0	0	0	0	0	0	0	0	0	0
GAGACTGATGGGTAGA-1	Bdy	C7	0	0	0.696413461	0	0.303586539	0	0	0	0	0	0	0
GAGAGCGCAGTCCCTG-1	Mal	C0	1	0	0	0	0	0	0	0	0	0	0	0
GAGAGGGCGCGAGGTT-1	Mal	C1	1	0	0	0	0	0	0	0	0	0	0	0
GAGAGGTGCATTCTGG-1	Mal	C5	1	0	0	0	0	0	0	0	0	0	0	0
GAGATCTGCTTGGCAT-1	Mal	C1	1	0	0	0	0	0	0	0	0	0	0	0
GAGATCTGTCACTCCG-1	Mal	C1	1	0	0	0	0	0	0	0	0	0	0	0
GAGCATCAACAACTTG-1	Mal	C0	1	0	0	0	0	0	0	0	0	0	0	0
GAGCATCATCCCTGGG-1	nMal	C9	0	0	0	0	0	0.155054178	0	0	0	0.183883618	0.48120448	0.179857723
GAGCCACGGTAGTAGG-1	nMal	C6	0	0	0	0	0	0.230867841	0.331339087	0	0	0.064638543	0.373154529	0
GAGCGAGGGAGTACCG-1	nMal	C9	0	0	0	0	0	0.282723356	0	0	0	0.20029185	0.410587406	0.106397388
GAGCGCTATGTCAGGC-1	nMal	C6	0	0.030474441	0	0	0	0.303690924	0.270254773	0	0	0.108843569	0.286736293	0
GAGCGCTGTTAGGTAA-1	Mal	C0	1	0	0	0	0	0	0	0	0	0	0	0
GAGCTAAGGGCATATC-1	nMal	C2	0	0.056259055	0	0	0	0.011472268	0.222226468	0.037157717	0	0.294613588	0.378270905	0
GAGCTCTCGGACCTAA-1	nMal	C8	0	0.279265343	0	0.032254394	0.117346802	0.068600598	0.066183982	0	0	0.078328781	0.358020099	0
GAGGAATGGAGAGGTT-1	Bdy	C8	0	0	0.01357577	0	0	0	0.276723346	0	0	0.126195778	0.583505105	0
GAGGAGATCCTCATGC-1	Mal	C5	1	0	0	0	0	0	0	0	0	0	0	0
GAGGAGTAATTCCTAC-1	nMal	C9	0	0	0	0	0	0.046185535	0	0	0	0.327797265	0.626017201	0
GAGGCCCGACTCCGCA-1	Mal	C3	0.887249235	0	0	0	0	0	0	0.112750765	0	0	0	0
GAGGCTATCAAAGTCG-1	Bdy	C2	0.655955267	0	0	0	0	0	0.062139692	0	0	0.090918749	0.190986293	0
GAGGGCATCGCGTATC-1	nMal	C6	0	0.053400796	0	0	0	0.080953802	0.31048966	0	0	0.117939024	0.420678672	0.016538045
GAGGGTAGTAACAAAG-1	Mal	C0	1	0	0	0	0	0	0	0	0	0	0	0
GAGTAAGGCCACGGGA-1	Mal	C0	1	0	0	0	0	0	0	0	0	0	0	0
GAGTACGGGTATACAA-1	nMal	C9	0	0	0	0	0	0.396409566	0	0	0	0.207057077	0.380094185	0.016439172
GAGTATACCCTAATCA-1	nMal	C2	0	0	0	0	0	0.066758051	0.187762166	0.07667217	0	0.241510906	0.427296707	0
GAGTATGCCCGCCTTG-1	Mal	C3	0.965971656	0	0	0	0	0	0	0.034028344	0	0	0	0
GAGTCAGACCAGAATC-1	Bdy	C1	0	0	0	0	0	0.113425595	0	0	0.344989916	0.246337987	0.295246502	0
GAGTCCGCTTACCGGA-1	Bdy	C1	0	0	0	0	0	0.010064251	0	0	0.469354054	0.040333626	0.480248069	0
GAGTCGACAGACCCTC-1	Mal	C5	1	0	0	0	0	0	0	0	0	0	0	0
GAGTCTTGTAAAGGAC-1	Mal	C3	0.927143448	0	0	0	0	0	0	0.072856552	0	0	0	0
GAGTTGATGGCAATTT-1	Bdy	C0	0	0	0	0	0.040959475	0	0	0	0	0.171957785	0.726227875	0.060854865
GATAAATCGGTGGATG-1	nMal	C6	0	0	0.124436866	0	0	0	0.397790529	0	0	0.07219461	0.405577994	0
GATAAGGCAGATGCAA-1	nMal	C9	0	0	0	0	0	0.070005377	0	0	0	0.103679684	0.809539311	0.016775629
GATAAGGGACGATTAG-1	Mal	C3	0.970227812	0	0	0	0	0	0	0.029772188	0	0	0	0
GATACGATGGGAGTCA-1	Mal	C3	0.877098907	0	0	0	0	0	0	0.122901093	0	0	0	0
GATAGCGTACCACGCG-1	Mal	C0	1	0	0	0	0	0	0	0	0	0	0	0
GATATCAAGCAGGAGC-1	Bdy	C3	0	0	0	0	0.084713074	0	0	0	0	0.259554621	0.581979489	0.073752817
GATATCAGTATGTATC-1	Mal	C5	1	0	0	0	0	0	0	0	0	0	0	0
GATATCTCATGCAATA-1	nMal	C9	0	0	0	0	0	0.398794714	0	0	0	0.100397045	0.45040253	0.050405712
GATATGGATTACGCGG-1	Mal	C7	0.920272216	0	0	0	0	0	0	0	0.079727784	0	0	0
GATCAACATAAAGGGA-1	Mal	C3	0.951897223	0	0	0	0	0	0	0.048102777	0	0	0	0
GATCATTCCAAACATT-1	Mal	C4	1	0	0	0	0	0	0	0	0	0	0	0
GATCCCTTTATACTGC-1	Mal	C7	0.946484929	0	0	0	0	0	0	0	0.053515071	0	0	0
GATCCGGGAATTAACA-1	Bdy	C2	0.583939362	0	0	0	0	0	0.104059729	0.081994506	0	0.049955192	0.180051211	0
GATCCTCGACACTGGC-1	Mal	C4	1	0	0	0	0	0	0	0	0	0	0	0
GATCGACACTATCTGA-1	Bdy	C1	0	0	0	0	0	0.451701592	0	0	0.180415452	0.015703164	0.352179792	0
GATCGCGGGCTCTCCA-1	Bdy	C2	0.635033614	0	0	0.00968914	0	0.015905295	0.038261505	0	0	0.084413694	0.216696751	0
GATCGCTATATCTCAG-1	Mal	C0	1	0	0	0	0	0	0	0	0	0	0	0
GATCGGATAGAACCAT-1	Mal	C0	1	0	0	0	0	0	0	0	0	0	0	0
GATCGGCGATAAGTCG-1	Mal	C7	0.879049284	0	0	0	0	0	0	0	0.120950716	0	0	0
GATCGGTGGCCATAAC-1	Bdy	C2	0.695212386	0	0	0.016278758	0	0.013797048	0.089426621	0.025524579	0	0.03943449	0.120326117	0
GATCGTGACTGATATC-1	Bdy	C1	0	0	0	0	0	0	0	0	0.351841018	0.142035922	0.506123059	0
GATCTAACCGTATTCA-1	Bdy	C3	0	0	0	0	0	0	0	0	0	0.12011976	0.792067	0.08781324
GATCTTCATTGTCCTC-1	Mal	C7	0.86689995	0	0	0	0	0	0	0	0.13310005	0	0	0
GATCTTGGAGGGCATA-1	nMal	C1	0	0	0	0	0	0.025372524	0	0	0.167757967	0.304933047	0.501936462	0
GATCTTTGCAGGGTAT-1	Mal	C3	0.92902381	0	0	0	0	0	0	0.07097619	0	0	0	0
GATGACAAGTAGGGCA-1	Mal	C3	0.930945443	0	0	0	0	0	0	0.069054557	0	0	0	0
GATGATTTGAAACTGG-1	nMal	C6	0	0	0.115412676	0	0	0.106178992	0.43327234	0	0	0.028599495	0.316536497	0
GATGCCACACTACAGC-1	nMal	C6	0	0.043991195	0	0	0	0.144789667	0.397899999	0	0	0	0.386549878	0.026769262
GATGCCAGCAGAAGGC-1	Mal	C4	1	0	0	0	0	0	0	0	0	0	0	0
GATGCCTTCTGCGGCA-1	Mal	C5	1	0	0	0	0	0	0	0	0	0	0	0
GATGCGAATGGTATTA-1	Mal	C4	1	0	0	0	0	0	0	0	0	0	0	0
GATGCGTCCTGCATTC-1	nMal	C2	0	0.041862627	0	0	0	0.032569598	0.223962087	0.052369732	0	0.109513768	0.539722189	0
GATGCTACAAGCGCCT-1	Bdy	C8	0	0.167678575	0	0	0.020037156	0	0.181745448	0	0	0.173765232	0.456773589	0
GATGTAACGAACCACC-1	Mal	C0	1	0	0	0	0	0	0	0	0	0	0	0
GATGTCCGGATCACAT-1	nMal	C6	0	0.066427281	0.013577019	0	0	0.057689723	0.500943786	0	0	0.043366396	0.317995795	0
GATGTCGGTCAACTGC-1	nMal	C9	0	0	0	0	0	0	0	0	0	0.248576417	0.447943775	0.303479808
GATGTTCAATCCACGA-1	Mal	C1	1	0	0	0	0	0	0	0	0	0	0	0
GATTAATCCTGGCTCA-1	nMal	C6	0	0	0.058978996	0	0	0.1041095	0.477457903	0.019977431	0	0.069000034	0.270476136	0
GATTACTGAATTTGGG-1	Mal	C1	1	0	0	0	0	0	0	0	0	0	0	0
GATTCCCTTGTCGCAG-1	Mal	C7	0.921305372	0	0	0	0	0	0	0	0.078694628	0	0	0
GATTCCTATACGGCGC-1	Bdy	C2	0.709475977	0	0	0	0	0	0.089997471	0	0	0.076446447	0.124080106	0
GATTCGACGGTTCACG-1	Bdy	C2	0.665293625	0	0	0	0	0	0.180890347	0	0	0.049598609	0.104217419	0
GATTGACACTCTGCTC-1	nMal	C6	0	0	0	0	0	0.028721781	0.498700944	0	0	0	0.37909209	0.093485185
GATTGCTCCAGTTGCA-1	Mal	C0	1	0	0	0	0	0	0	0	0	0	0	0
GCAAAGGGCGTTAGCC-1	Mal	C0	1	0	0	0	0	0	0	0	0	0	0	0
GCAAATATTACGCTTT-1	Bdy	C1	0	0	0	0	0	0.032241191	0	0	0.297029143	0.235108476	0.43562119	0
GCAAATGAGGACACTT-1	Mal	C0	1	0	0	0	0	0	0	0	0	0	0	0
GCAACACACTAGAACT-1	Mal	C0	1	0	0	0	0	0	0	0	0	0	0	0
GCAACCACGGCCGCGT-1	Mal	C3	0.914713953	0	0	0	0	0	0	0.085286047	0	0	0	0
GCAACCCAAGTTGTTT-1	Bdy	C0	0	0	0	0	0	0	0	0	0	0.222216592	0.705776751	0.072006657
GCAAGAATTCCTTGGC-1	Mal	C5	1	0	0	0	0	0	0	0	0	0	0	0
GCAAGCTGGAAACCGC-1	Mal	C3	0.916988319	0	0	0	0	0	0	0.083011681	0	0	0	0
GCAAGTGCACAGAGAA-1	Mal	C3	0.932501763	0	0	0	0	0	0	0.067498237	0	0	0	0
GCACAAACCCTAGATG-1	Mal	C0	1	0	0	0	0	0	0	0	0	0	0	0
GCACAACCTCGGGCGT-1	Mal	C4	1	0	0	0	0	0	0	0	0	0	0	0
GCACAAGTGGATCATA-1	Bdy	C2	0.726461623	0	0	0.00891274	0	0.016978711	0.073700484	0	0	0.055779131	0.118167312	0
GCACACGCCCATGGTC-1	Bdy	C1	0	0	0	0	0	0.76811337	0	0	0.085136183	0.031610143	0.115140304	0
GCACGCCTACTTAGAT-1	Mal	C0	1	0	0	0	0	0	0	0	0	0	0	0
GCACTAGTCGCGCTAT-1	nMal	C6	0	0	0	0	0	0.039105829	0.588925439	0	0	0.043744023	0.315698314	0.012526395
GCACTCCCACAGTCCC-1	nMal	C9	0	0	0	0	0	0.031606027	0	0	0	0.599376215	0.369017758	0
GCACTGTGCAAATGTA-1	nMal	C6	0	0	0	0	0	0.021814983	0.349469271	0	0	0.100345302	0.296492627	0.231877816
GCAGATCCTCGCAAAT-1	Mal	C4	1	0	0	0	0	0	0	0	0	0	0	0
GCAGATTAGGGATATC-1	Bdy	C2	0.566558242	0	0	0.069163432	0	0.030218186	0	0.034888091	0	0.08903048	0.210141569	0
GCAGCACACAGCCCAG-1	Mal	C1	0.986530097	0	0	0	0	0.013469903	0	0	0	0	0	0
GCAGCGGTGGGCATTA-1	nMal	C6	0	0	0	0	0	0.081769175	0.28017462	0	0	0.041264889	0.262411034	0.334380282
GCAGGAACTTAGATCT-1	Mal	C5	1	0	0	0	0	0	0	0	0	0	0	0
GCAGGACTATAGAATA-1	Bdy	C2	0.559323502	0	0	0.021468696	0	0.136207332	0.172428496	0	0	0	0.110571974	0
GCATACGAGGTCTTTA-1	Mal	C0	1	0	0	0	0	0	0	0	0	0	0	0
GCATAGAGCACTCAGG-1	nMal	C8	0	0.190763884	0	0.040820292	0	0.066985276	0.152789482	0	0	0.231757997	0.316883069	0
GCATCCCTAACTTTGA-1	nMal	C8	0	0.080407149	0.025906558	0	0	0	0.207501838	0	0	0.302487611	0.383696843	0
GCATCCTCTCCTATTA-1	nMal	C2	0	0.054429638	0	0	0	0.030058887	0.299527145	0.037452916	0	0.12718691	0.451344504	0
GCATGGGTACTGACGC-1	Mal	C0	1	0	0	0	0	0	0	0	0	0	0	0
GCATTCGAAATGAACA-1	Mal	C4	1	0	0	0	0	0	0	0	0	0	0	0
GCATTGACTTGCGGAA-1	Mal	C0	1	0	0	0	0	0	0	0	0	0	0	0
GCATTGTAATTCATAT-1	Mal	C7	0.80905045	0	0	0	0	0	0	0	0.19094955	0	0	0
GCCAAGAATACTTCTG-1	Mal	C0	1	0	0	0	0	0	0	0	0	0	0	0
GCCACAATTTAAGGAC-1	Bdy	C2	0.737711324	0	0	0	0	0	0.110270979	0	0	0.061075592	0.090942105	0
GCCAGGCTTAGTGGTA-1	Mal	C5	1	0	0	0	0	0	0	0	0	0	0	0
GCCATCGAGCTGCGTG-1	Mal	C0	1	0	0	0	0	0	0	0	0	0	0	0
GCCATTAGCCTCAAAC-1	Bdy	C1	0	0	0	0	0	0.763254438	0	0	0.055044858	0.000995596	0.180705108	0
GCCCACCAAGGCTGTC-1	nMal	C9	0	0	0	0	0	0.21959992	0	0	0	0.311724026	0.36899944	0.099676614
GCCCAGTTGGTATGCC-1	Mal	C3	0.970350653	0	0	0	0	0	0	0.029649347	0	0	0	0
GCCCGACTTCTTCCCG-1	Mal	C0	1	0	0	0	0	0	0	0	0	0	0	0
GCCCGAGAGTCTAAAT-1	Mal	C1	0.954963024	0	0	0	0	0.045036976	0	0	0	0	0	0
GCCCGCGCGTAAACGG-1	Bdy	C2	0.632411112	0	0	0.038521797	0	0	0.151348736	0.025896544	0	0.032480006	0.119341806	0
GCCCGCGCGTTTGACA-1	Mal	C3	0.914085723	0	0	0	0	0	0	0.085914277	0	0	0	0
GCCCGTAATACCTTCT-1	Bdy	C2	0.607280925	0	0	0	0	0.022562509	0.032752697	0.015418902	0	0.079829268	0.242155699	0
GCCCTAGCCGTCGCGA-1	Mal	C0	1	0	0	0	0	0	0	0	0	0	0	0
GCCGAAATTCCTACGT-1	Mal	C1	1	0	0	0	0	0	0	0	0	0	0	0
GCCGACCCACGACTGC-1	Mal	C0	1	0	0	0	0	0	0	0	0	0	0	0
GCCGATTGGCCAAGCT-1	nMal	C2	0	0.127250783	0	0	0	0.104979088	0.213272956	0	0	0.20201553	0.352481643	0
GCCGCATTAGTCCGGC-1	Mal	C5	1	0	0	0	0	0	0	0	0	0	0	0
GCCGCTTGTGAGAAAC-1	Mal	C1	1	0	0	0	0	0	0	0	0	0	0	0
GCCGGAAACACATCTT-1	nMal	C6	0	0	0	0	0	0	0.26714848	0	0	0.175783583	0.557067938	0
GCCGGGTTAGGGTCGC-1	Bdy	C2	0.433488706	0	0	0	0	0.056362223	0.167764278	0.08072189	0	0.03288016	0.228782743	0
GCCGGTTTGGGCGGAT-1	nMal	C6	0	0.087448137	0.000807692	0	0	0.101021468	0.494013686	0	0	0	0.316709017	0
GCCTAGCGATCTGACC-1	Mal	C4	1	0	0	0	0	0	0	0	0	0	0	0
GCCTATTCCGATATAG-1	Mal	C7	0.933866937	0	0	0	0	0	0	0	0.066133063	0	0	0
GCCTATTTGCTACACA-1	nMal	C9	0	0	0	0	0	0.587101226	0	0	0	0.129699791	0.249551738	0.033647245
GCCTTCAGCCCTACCG-1	nMal	C8	0	0.202457597	0.057660248	0.054636539	0.072853851	0.040481667	0.074172107	0.028665718	0	0.086466808	0.354677972	0.027927495
GCCTTGTATATGCAGT-1	Mal	C7	0.857965348	0	0	0	0	0	0	0	0.142034652	0	0	0
GCGAAGCCATACCCGT-1	nMal	C2	0	0.052831751	0	0	0	0	0.204669529	0.011330444	0	0.123835197	0.607333079	0
GCGACCCAACCATCTG-1	Bdy	C1	0	0	0	0	0	0.69645689	0	0	0.094173937	0.08583249	0.123536683	0
GCGAGAAACGGGAGTT-1	Bdy	C7	0	0	0.797800122	0	0.202199878	0	0	0	0	0	0	0
GCGAGGCCCGAGCAGA-1	Bdy	C2	0.69033223	0	0	0	0	0.035139574	0.108668859	0.045953832	0	0.05025393	0.069651575	0
GCGAGGGACTGCTAGA-1	Bdy	C1	0	0	0	0	0	0.02811361	0	0	0.372859487	0.144705617	0.454321286	0
GCGAGTTCTGCAAAGA-1	Mal	C3	0.950461571	0	0	0	0	0	0	0.049538429	0	0	0	0
GCGATGTCTGTGCTTG-1	Mal	C0	1	0	0	0	0	0	0	0	0	0	0	0
GCGATTCTGGAAGCAG-1	nMal	C9	0	0	0	0	0	0.753812894	0	0	0	0.103207102	0.117906388	0.025073616
GCGATTGTTAACGTTA-1	Bdy	C1	0	0	0	0	0	0	0	0	0.467363956	0.188846165	0.343789879	0
GCGCAAATATATTCAA-1	Mal	C3	0.890874419	0	0	0	0	0	0	0.109125581	0	0	0	0
GCGCCGTTCCACGATA-1	Bdy	C2	0.660545958	0	0	0.007173613	0	0.041095297	0.069249294	0	0	0.053269485	0.168666353	0
GCGCGATGGGTCAAGT-1	nMal	C9	0	0	0	0	0	0.575204297	0	0	0	0.101775156	0.296485786	0.026534761
GCGCGTTTAAATCGTA-1	Bdy	C1	0	0	0	0	0	0.75852546	0	0	0.115342104	0.01737534	0.108757096	0
GCGCTAATTGAATAGA-1	Mal	C7	0.928156309	0	0	0	0	0	0	0	0.071843691	0	0	0
GCGCTATGCCGAGGCA-1	Bdy	C1	0	0	0	0	0	0	0	0	0.212625231	0.274690708	0.51268406	0
GCGCTGGCGGAAAGTC-1	Mal	C3	0.952309885	0	0	0	0	0	0	0.047690115	0	0	0	0
GCGGACCGCGTTGTGG-1	Bdy	C2	0.724815771	0	0	0	0	0	0.163732143	0	0	0.049245444	0.062206642	0
GCGGAGAAACTTCGCA-1	Mal	C7	0.823113517	0	0	0	0.022388664	0	0	0	0.154497819	0	0	0
GCGGCAAAGTATTGCC-1	Mal	C3	0.908518561	0	0	0	0	0	0	0.091481439	0	0	0	0
GCGGCTCTGACGTACC-1	Mal	C3	0.906604374	0	0	0	0	0	0	0.093395626	0	0	0	0
GCGGGAACCAGGCCCT-1	Bdy	C2	0.697327996	0	0	0.022460683	0	0	0.093426262	0.031271427	0	0.057117243	0.098396389	0
GCGGTAACCCAAATGA-1	nMal	C2	0	0.080984087	0.028154311	0	0	0	0.206437049	0.010812961	0	0.151267701	0.52234389	0
GCGGTCCCTAGACGCA-1	nMal	C6	0	0	0	0	0	0.020444658	0.626456175	0	0	0	0.287797371	0.065301797
GCGGTGCGGAGCATCG-1	Bdy	C4	0	0	0	0	0	0	0	0	0	0	0.924009162	0.075990838
GCGTCCAGCTCGTGGC-1	nMal	C6	0	0.074174378	0	0	0	0.02345413	0.567671514	0	0	0.062483749	0.272216229	0
GCGTCGAAATGTCGGT-1	nMal	C8	0	0.164266149	0	0	0	0	0.253116275	0	0	0.200429594	0.382187983	0
GCGTCTCTGCATTGGG-1	Mal	C3	0.927935251	0	0	0	0	0	0	0.072064749	0	0	0	0
GCGTTATATTTGGAAC-1	Mal	C0	1	0	0	0	0	0	0	0	0	0	0	0
GCTAAACCTGAGGTGA-1	Bdy	C8	0	0.045427454	0.034869668	0.02539003	0.02983309	0	0.355702573	0	0	0.088049664	0.420727521	0
GCTAAGTAAAGGCGAT-1	Mal	C4	0.983471549	0.016528451	0	0	0	0	0	0	0	0	0	0
GCTAAGTAGTTTCTCT-1	Bdy	C2	0.582456263	0	0	0.002066488	0	0.185317431	0.082716755	0	0	0.03661938	0.110823683	0
GCTAATACCGAATGCC-1	Mal	C0	1	0	0	0	0	0	0	0	0	0	0	0
GCTACACTGTCCGAAC-1	nMal	C9	0	0	0	0	0	0.030106502	0	0	0	0.230883495	0.436567372	0.302442631
GCTACAGTACGGACCG-1	Mal	C0	1	0	0	0	0	0	0	0	0	0	0	0
GCTACGACTTATTGGG-1	nMal	C8	0	0	0	0	0	0.014407147	0.017404243	0	0	0.411819098	0.542841758	0.013527754
GCTAGCGATAGGTCTT-1	Mal	C0	1	0	0	0	0	0	0	0	0	0	0	0
GCTAGCTTGAATAGCT-1	Bdy	C1	0	0	0	0	0	0	0	0	0.441348749	0.073293249	0.485358002	0
GCTAGTAGAGCTTGTA-1	Mal	C7	0.90050587	0	0	0	0	0	0	0	0.09949413	0	0	0
GCTAGTTTCATTGAGG-1	Mal	C7	0.971545169	0	0	0	0	0	0	0	0.028454831	0	0	0
GCTATCGCGGCGCAAC-1	nMal	C8	0	0.1361448	0.0400928	0.042271255	0.0240884	0.129953494	0.249304202	0	0	0.162455179	0.21568987	0
GCTATGCCAGCTTATG-1	Mal	C0	0.974425666	0	0	0	0.025574334	0	0	0	0	0	0	0
GCTCAACCTCTTAGAG-1	Mal	C4	1	0	0	0	0	0	0	0	0	0	0	0
GCTCAATCCGTTTATT-1	Mal	C5	1	0	0	0	0	0	0	0	0	0	0	0
GCTCCTGACATACTGG-1	Mal	C4	1	0	0	0	0	0	0	0	0	0	0	0
GCTCGCGGTTCCGCTC-1	Mal	C7	0.910255973	0	0	0	0.029517119	0	0	0	0.060226908	0	0	0
GCTCTAAACCCTGACG-1	Mal	C3	0.884550456	0	0	0	0	0	0	0.115449544	0	0	0	0
GCTCTATGTTACGTGC-1	Mal	C1	1	0	0	0	0	0	0	0	0	0	0	0
GCTCTCGGGTACCGAA-1	Mal	C1	0.943633733	0	0	0	0	0.056366267	0	0	0	0	0	0
GCTGAATCTTCCAATC-1	Mal	C0	1	0	0	0	0	0	0	0	0	0	0	0
GCTGAGCAACGGTTCT-1	Mal	C4	1	0	0	0	0	0	0	0	0	0	0	0
GCTGAGGCGTGAGTAT-1	Mal	C1	1	0	0	0	0	0	0	0	0	0	0	0
GCTGCACGGTTTCTTA-1	nMal	C1	0	0	0	0	0	0.051547559	0	0	0.287787731	0.289802098	0.370862612	0
GCTGCGCCTCCCACGT-1	Mal	C0	1	0	0	0	0	0	0	0	0	0	0	0
GCTGCTCTCCGGACAC-1	Bdy	C8	0	0.042172126	0.05189667	0	0	0	0.175011642	0.011095222	0	0.2329088	0.486915539	0
GCTGGCAGGTGCCGTG-1	Mal	C0	1	0	0	0	0	0	0	0	0	0	0	0
GCTGGCATATTCACCT-1	nMal	C8	0	0.292644762	0.000543196	0.01286655	0	0	0.107668409	0	0	0.149796326	0.436480757	0
GCTGGGTCCGCTGTTA-1	nMal	C2	0	0.085797743	0	0	0	0.176720027	0.384804728	0	0	0.037309543	0.315367959	0
GCTGGTTTAGGCCATA-1	Bdy	C1	0	0	0	0	0	0.6364975	0	0	0.079416415	0.073136667	0.210949418	0
GCTGTATTACTGGCCC-1	Bdy	C3	0	0	0	0	0.08900935	0	0	0	0	0.111138309	0.704637284	0.095215056
GCTTCCAGCTTAGATT-1	Mal	C4	0.983514931	0.016485069	0	0	0	0	0	0	0	0	0	0
GCTTCCGTCCCTAGAC-1	Bdy	C2	0.685700433	0	0	0	0	0.015621508	0.108767941	0	0	0.070862067	0.11904805	0
GCTTGATGATAATCAG-1	Mal	C0	1	0	0	0	0	0	0	0	0	0	0	0
GGAACCCGAACAAGAA-1	Mal	C4	1	0	0	0	0	0	0	0	0	0	0	0
GGAACCGTGTAAATTG-1	Mal	C3	0.905544451	0	0	0	0	0	0	0.094455549	0	0	0	0
GGAACCTTGACTCTGC-1	Mal	C5	1	0	0	0	0	0	0	0	0	0	0	0
GGAACGGCCTGCAGCC-1	Mal	C7	0.853895285	0	0	0	0	0	0	0	0.146104715	0	0	0
GGAATAACCTCAAGAA-1	nMal	C6	0	0.04518264	0	0	0	0	0.154220172	0.152836022	0	0.115616025	0.532145141	0
GGAATGCGCTAGCGTG-1	Bdy	C2	0.628071997	0	0	0.048352851	0	0.012331393	0.080884056	0	0	0.057595453	0.17276425	0
GGACAAGTTGCAGTGA-1	Mal	C0	1	0	0	0	0	0	0	0	0	0	0	0
GGACCTCTAGGCCGCC-1	Mal	C0	1	0	0	0	0	0	0	0	0	0	0	0
GGACTAAGTCAGGAGT-1	Mal	C0	1	0	0	0	0	0	0	0	0	0	0	0
GGACTCGTGAGTGGTC-1	Mal	C0	1	0	0	0	0	0	0	0	0	0	0	0
GGAGAAGTCATTGGCA-1	Bdy	C2	0.574488011	0	0	0	0	0	0.268532177	0	0	0.026449583	0.130530229	0
GGAGACATTCACGGGC-1	Mal	C3	0.930975809	0	0	0	0	0	0	0.069024191	0	0	0	0
GGAGACCATCTACATA-1	Mal	C0	1	0	0	0	0	0	0	0	0	0	0	0
GGAGACGACACCTTTG-1	Bdy	C8	0	0.195451218	0	0.090616096	0	0	0	0	0	0.29566042	0.418272266	0
GGAGCACCAAGAACTA-1	nMal	C2	0	0	0	0	0	0	0.352070377	0.081482875	0	0.182779122	0.383667625	0
GGAGGAGTGTGTTTAT-1	Mal	C0	1	0	0	0	0	0	0	0	0	0	0	0
GGAGGATTGAAAGGAG-1	nMal	C9	0	0	0	0	0	0	0	0	0	0.129873199	0.558265261	0.31186154
GGAGGGCTTGGTTGGC-1	Bdy	C1	0	0	0	0	0	0.031145697	0	0	0.305091523	0.115047989	0.54871479	0
GGAGTACACATGAGCT-1	Mal	C5	1	0	0	0	0	0	0	0	0	0	0	0
GGAGTGCCGCCCTGGA-1	Mal	C4	1	0	0	0	0	0	0	0	0	0	0	0
GGATACTCATGAATTG-1	nMal	C6	0	0	0.015878866	0	0	0.067868183	0.44846512	0	0	0.089049249	0.378738582	0
GGATCAAAGGACGAGG-1	nMal	C9	0	0	0	0	0	0.027471486	0	0	0	0.356005639	0.616522876	0
GGATCAGAGCCATCAG-1	Mal	C0	1	0	0	0	0	0	0	0	0	0	0	0
GGATCCCTACCAGCTA-1	Mal	C4	1	0	0	0	0	0	0	0	0	0	0	0
GGATCCGGAATATACT-1	Bdy	C2	0.814107123	0	0	0	0	0.013820827	0.099430834	0.017156472	0	0.020194388	0.035290356	0
GGATCTTACTGCCCTT-1	Mal	C3	0.849546114	0	0	0	0	0	0	0.150453886	0	0	0	0
GGATCTTGACTCAACC-1	Mal	C0	1	0	0	0	0	0	0	0	0	0	0	0
GGATGACGCGAGTTTA-1	Bdy	C2	0.731491117	0	0	0	0	0.037124023	0.043160361	0	0	0.052786654	0.135437844	0
GGATGCTGGCGTTCCT-1	Mal	C4	1	0	0	0	0	0	0	0	0	0	0	0
GGATTCAGTACGGTGG-1	Mal	C4	1	0	0	0	0	0	0	0	0	0	0	0
GGATTTCACTTCTATA-1	nMal	C2	0	0	0.047665683	0	0	0.096445559	0.259939408	0	0	0.160470792	0.435478558	0
GGCAAAGGCGCCAATA-1	Mal	C5	1	0	0	0	0	0	0	0	0	0	0	0
GGCAAATTACTTTACT-1	Bdy	C1	0	0	0	0	0	0.023916487	0	0	0.396747107	0.003046419	0.576289988	0
GGCAAGGCGAAATAGC-1	Bdy	C9	0	0	0	0	0	0	0	0	0	0.339189788	0.660810212	0
GGCAATAGTCAATGAG-1	Mal	C4	1	0	0	0	0	0	0	0	0	0	0	0
GGCACTCCACTGGGCA-1	Mal	C1	1	0	0	0	0	0	0	0	0	0	0	0
GGCAGAGAGATCGGGA-1	Bdy	C3	0	0	0	0	0.079497722	0	0	0	0	0.066204438	0.808544922	0.045752918
GGCATACAGGTAGCGG-1	Bdy	C8	0	0	0.014369776	0.022880173	0	0	0.165221923	0.1644801	0	0.03089805	0.602149978	0
GGCATCAACGAGCACG-1	nMal	C9	0	0	0	0	0	0.051796927	0	0	0	0.234359956	0.713843117	0
GGCCACAAGCGATGGC-1	nMal	C6	0	0.051424965	0.0482522	0	0	0.015480578	0.527411287	0	0	0.04706618	0.212744897	0.097619892
GGCCACACGAAAGCCT-1	Mal	C5	1	0	0	0	0	0	0	0	0	0	0	0
GGCCCTCACCCACTTA-1	Mal	C5	1	0	0	0	0	0	0	0	0	0	0	0
GGCCGAGACTCTGGTG-1	Mal	C0	1	0	0	0	0	0	0	0	0	0	0	0
GGCCGTTTGGGTTTCA-1	Bdy	C8	0	0.036357984	0	0	0	0	0.195305492	0	0	0.256264458	0.512072066	0
GGCCTTTGCAACTGGC-1	Mal	C0	1	0	0	0	0	0	0	0	0	0	0	0
GGCGAGCATCGAGGAC-1	nMal	C6	0	0	0	0	0	0.448919334	0.322252145	0	0	0	0.228828521	0
GGCGAGCGAAACGGCA-1	Mal	C0	1	0	0	0	0	0	0	0	0	0	0	0
GGCGCAGGACATCTTC-1	Mal	C4	1	0	0	0	0	0	0	0	0	0	0	0
GGCGCATGAATTGATG-1	Mal	C1	0.961707194	0	0	0	0	0.038292806	0	0	0	0	0	0
GGCGCGTTCGAGTTTA-1	Bdy	C9	0	0	0	0.059256616	0	0	0	0	0	0.017884066	0.922859318	0
GGCGCTCCTCATCAAT-1	Mal	C7	0.955574836	0	0	0	0.013417501	0	0	0	0.031007663	0	0	0
GGCGGAGTAATATTAG-1	Bdy	C2	0.721779784	0	0	0	0	0.012266447	0.110835422	0	0	0.053153312	0.101965036	0
GGCGGTAGGATCATTG-1	Mal	C4	1	0	0	0	0	0	0	0	0	0	0	0
GGCGGTTTGCCGGTGC-1	Mal	C5	1	0	0	0	0	0	0	0	0	0	0	0
GGCGTACCCTATATAA-1	nMal	C9	0	0	0	0	0	0	0	0	0	0.278176039	0.697278444	0.024545517
GGCGTCCTATCCGCTG-1	Bdy	C2	0.735939083	0	0	0.017478791	0	0	0.097552435	0.052074622	0	0	0.096955069	0
GGCTATTAAGTTGTAT-1	Mal	C1	1	0	0	0	0	0	0	0	0	0	0	0
GGCTCCTCCACCTGTT-1	Mal	C3	0.875323593	0	0	0	0	0	0	0.124676407	0	0	0	0
GGCTCGTGCCACCAGC-1	Mal	C4	1	0	0	0	0	0	0	0	0	0	0	0
GGCTCTGCTCCAACGC-1	Bdy	C8	0	0.028506459	0	0	0.030719291	0	0.088935012	0.085398629	0	0.255667248	0.510773362	0
GGCTGGCAGCTTTATG-1	Mal	C3	0.936153443	0	0	0	0	0	0	0.063846557	0	0	0	0
GGCTGGCTAGCTTAAA-1	nMal	C8	0	0	0	0	0	0.032701481	0.244126793	0	0	0.11559498	0.557432647	0.0501441
GGCTTGGCTCTCACCT-1	Mal	C5	1	0	0	0	0	0	0	0	0	0	0	0
GGGAACCACCTGTTTC-1	nMal	C6	0	0.115214506	0	0	0	0.042163445	0.441078725	0	0	0.054367798	0.336982661	0.010192865
GGGAACGGGAGGTTAG-1	Bdy	C1	0	0	0	0	0	0.81069022	0	0	0.068773951	0.036766594	0.083769234	0
GGGAACGGTTTCAGAT-1	Mal	C3	0.949601927	0	0	0	0	0	0	0.050398073	0	0	0	0
GGGAATTCTGTCCAGT-1	Mal	C5	1	0	0	0	0	0	0	0	0	0	0	0
GGGACAGAGTTACTCC-1	Mal	C0	1	0	0	0	0	0	0	0	0	0	0	0
GGGACTGCATAGATAG-1	Bdy	C2	0.739851748	0	0	0	0	0.012329808	0.090743358	0	0	0	0.157075086	0
GGGAGAACTCACAGTA-1	Bdy	C8	0	0.056827676	0	0.018304079	0.00131569	0	0.229495596	0	0	0.174856037	0.519200923	0
GGGAGGATGCCCGAAA-1	Mal	C7	0.930117836	0	0	0	0	0	0	0	0.069882164	0	0	0
GGGAGTAATGGCTGGC-1	nMal	C6	0	0.095110811	0	0	0	0.057026458	0.275319631	0	0	0.153980416	0.418562683	0
GGGAGTTAATGAGGCG-1	Mal	C5	1	0	0	0	0	0	0	0	0	0	0	0
GGGATACGGTAATAAT-1	Mal	C4	1	0	0	0	0	0	0	0	0	0	0	0
GGGATGGTCGTAACCG-1	Mal	C1	1	0	0	0	0	0	0	0	0	0	0	0
GGGATTATCTCACAAC-1	Mal	C3	0.937306894	0	0	0	0	0	0	0.062693106	0	0	0	0
GGGCAACCGCACGTGC-1	Mal	C5	1	0	0	0	0	0	0	0	0	0	0	0
GGGCACGAATTGGCCG-1	Mal	C3	0.908790859	0	0	0	0	0	0	0.091209141	0	0	0	0
GGGCAGACGTCACTGC-1	Bdy	C1	0	0	0	0	0	0.009739126	0	0	0.453604839	0.16320219	0.373453845	0
GGGCCCGTCTTAAACA-1	Bdy	C1	0	0	0	0	0	0	0	0	0.316726854	0.095934479	0.587338667	0
GGGCCCTACGAAAGGG-1	Mal	C5	1	0	0	0	0	0	0	0	0	0	0	0
GGGCCCTTATCTATAC-1	Mal	C0	1	0	0	0	0	0	0	0	0	0	0	0
GGGCCTAAATGGGCTA-1	Mal	C0	1	0	0	0	0	0	0	0	0	0	0	0
GGGCGAATTTCTCCAC-1	Mal	C7	0.86509089	0	0	0	0	0	0	0	0.13490911	0	0	0
GGGCGATATGTGTGAA-1	Mal	C7	0.920653567	0	0	0	0	0	0	0	0.079346433	0	0	0
GGGCGGCAAATGAATT-1	Mal	C0	1	0	0	0	0	0	0	0	0	0	0	0
GGGCGGGTTCCCTACG-1	Mal	C3	0.964884528	0	0	0	0	0	0	0.035115472	0	0	0	0
GGGCGTACATTTATAT-1	Mal	C0	1	0	0	0	0	0	0	0	0	0	0	0
GGGCGTTTACATTCAT-1	Mal	C3	0.925759815	0	0	0	0	0	0	0.074240185	0	0	0	0
GGGCTACTATTTCGTG-1	Mal	C0	1	0	0	0	0	0	0	0	0	0	0	0
GGGCTGCCTAGGGCGA-1	Mal	C4	1	0	0	0	0	0	0	0	0	0	0	0
GGGCTGGTTAGTCGCG-1	Mal	C1	1	0	0	0	0	0	0	0	0	0	0	0
GGGTAATGCTGTGTTT-1	Mal	C7	0.925142778	0	0	0	0	0	0	0	0.074857222	0	0	0
GGGTACACTCTGGAGG-1	Mal	C3	0.945431331	0	0	0	0	0	0	0.054568669	0	0	0	0
GGGTACTTCATGAACT-1	Mal	C3	0.948242769	0	0	0	0	0	0	0.051757231	0	0	0	0
GGGTATGTATGCACTT-1	Mal	C7	0.913966072	0	0	0	0	0	0	0	0.086033928	0	0	0
GGGTATTCTAGCAAAC-1	Mal	C0	1	0	0	0	0	0	0	0	0	0	0	0
GGGTCACCGTGACGGT-1	Bdy	C2	0.616940411	0	0	0	0	0	0.077687423	0	0	0.11647343	0.188898737	0
GGGTCATGCGTACCAT-1	Mal	C4	1	0	0	0	0	0	0	0	0	0	0	0
GGGTGACACCTTAACT-1	Mal	C1	0.982917786	0	0	0	0	0.017082214	0	0	0	0	0	0
GGGTGGTCCAGCCTGT-1	nMal	C9	0	0	0	0	0	0.021438808	0	0	0	0.02486293	0.912440679	0.041257583
GGGTGTTTCAGCTATG-1	nMal	C9	0	0	0	0	0	0.644494238	0	0	0	0.089686993	0.251379599	0.01443917
GGGTTAACATTTGAGT-1	nMal	C9	0	0	0	0	0	0.59209274	0	0	0	0.12426539	0.250889014	0.032752856
GGGTTCAGACGAACAA-1	Bdy	C2	0.768290828	0	0	0	0	0.019924702	0.048731267	0	0	0.026724514	0.136328688	0
GGGTTTCCGGCTTCCA-1	nMal	C1	0	0	0	0	0	0.49577307	0	0	0.223948718	0.121884422	0.15839379	0
GGTAACCGGCAAAGGT-1	Mal	C4	1	0	0	0	0	0	0	0	0	0	0	0
GGTAACCGGGAGGATA-1	Mal	C5	1	0	0	0	0	0	0	0	0	0	0	0
GGTAACTATGTATCTG-1	nMal	C6	0	0	0.026385461	0	0	0	0.483052468	0	0	0.088508691	0.246237067	0.155816313
GGTACAAACATGCTAT-1	Mal	C1	0.984120766	0	0	0	0	0.015879234	0	0	0	0	0	0
GGTACATCTGGGACGA-1	Mal	C5	1	0	0	0	0	0	0	0	0	0	0	0
GGTAGTGCTCGCACCA-1	Mal	C4	1	0	0	0	0	0	0	0	0	0	0	0
GGTATCAAGCATAGAA-1	Mal	C1	0.979142965	0	0	0	0	0.020857035	0	0	0	0	0	0
GGTATGAAAGAACTGA-1	nMal	C1	0	0	0	0	0	0.152893186	0	0	0.391357454	0.218971052	0.236778308	0
GGTATTGCCGAGTTTA-1	Mal	C7	0.911496259	0	0	0	0	0	0	0	0.088503741	0	0	0
GGTCACGTTAGATTCA-1	nMal	C6	0	0	0	0	0	0.063419928	0.659122903	0	0	0	0.27745717	0
GGTCCTTCATACGACT-1	Mal	C4	1	0	0	0	0	0	0	0	0	0	0	0
GGTCGGTAATTAGACA-1	nMal	C6	0	0.025497434	0.013014692	0	0	0.020636995	0.299809577	0.011154436	0	0.100985617	0.414951741	0.113949508
GGTCGTAAGCTCGCAC-1	Mal	C0	1	0	0	0	0	0	0	0	0	0	0	0
GGTCTCTGAATGGACT-1	Mal	C3	0.92159117	0	0	0	0	0	0	0.07840883	0	0	0	0
GGTCTGAGAATCTGGA-1	Bdy	C1	0	0	0	0	0	0.003712136	0	0	0.459921454	0.046136732	0.490229678	0
GGTGAACGGGCTAGCC-1	nMal	C6	0	0	0.021721781	0	0	0.039258279	0.443594014	0	0	0.031038111	0.232222584	0.232165231
GGTGAAGTACAGGGAT-1	Mal	C0	1	0	0	0	0	0	0	0	0	0	0	0
GGTGAGATGCAGATAA-1	Bdy	C2	0.449330702	0	0	0.012922104	0	0.171467304	0.168565855	0	0	0.018158738	0.179555297	0
GGTGATGAAGGAAGTG-1	Mal	C3	0.882978419	0	0	0	0	0	0	0.117021581	0	0	0	0
GGTGATTTCATCTTGT-1	nMal	C6	0	0	0.067954878	0	0	0.115900795	0.507254797	0	0	0.027647829	0.281241701	0
GGTGCGGATAAGTGGC-1	nMal	C8	0	0.184727235	0	0.023152241	0	0	0.228154328	0	0	0.270727059	0.293239137	0
GGTGCTGATCACAAAG-1	Mal	C4	1	0	0	0	0	0	0	0	0	0	0	0
GGTGCTGGTACACATT-1	Mal	C1	0.984707505	0	0	0	0	0.015292495	0	0	0	0	0	0
GGTTACCACCCTCGGG-1	Mal	C4	1	0	0	0	0	0	0	0	0	0	0	0
GGTTAGGCTTGGAGAA-1	Mal	C1	1	0	0	0	0	0	0	0	0	0	0	0
GGTTAGTTACGGCGCC-1	Mal	C7	0.93071984	0	0	0	0	0	0	0	0.06928016	0	0	0
GGTTCGGATTATACTA-1	Mal	C5	1	0	0	0	0	0	0	0	0	0	0	0
GGTTGTATCGTGAAAT-1	nMal	C9	0	0	0	0	0	0.25542141	0	0	0	0.033276762	0.676293613	0.035008215
GGTTGTGCTCTTGTCC-1	Mal	C7	0.871211856	0	0	0	0	0	0	0	0.128788144	0	0	0
GGTTGTGTAGCCTGGC-1	Mal	C5	1	0	0	0	0	0	0	0	0	0	0	0
GGTTTAATTACCATCG-1	Bdy	C1	0	0	0	0	0	0.012946245	0	0	0.885924317	2.31E-05	0.101106308	0
GGTTTACAATCTCAAT-1	Bdy	C2	0.564993512	0	0	0	0	0	0.062364846	0.044924127	0	0.085208586	0.242508929	0
GGTTTGAGTGCTGGAA-1	nMal	C6	0	0.035898571	0	0	0	0	0.386239717	0	0	0.065640655	0.376399707	0.135821349
GTAACTTGCGGCAGTC-1	nMal	C6	0	0	0	0	0	0	0.294379246	0	0	0.021728096	0.460985401	0.222907256
GTAAGCGGGCAGTCAG-1	Bdy	C2	0.863283656	0	0	0	0	0	0.032606901	0.020659994	0	0	0.083449449	0
GTAAGTAGGGTATACC-1	Mal	C5	1	0	0	0	0	0	0	0	0	0	0	0
GTAATCTGATTCTTCG-1	Mal	C3	0.945103144	0	0	0	0	0	0	0.054896856	0	0	0	0
GTACACTTACCTGAAG-1	Mal	C5	1	0	0	0	0	0	0	0	0	0	0	0
GTACGAGATTGCGACA-1	Mal	C7	0.889050508	0	0	0	0	0	0	0	0.110949492	0	0	0
GTACGTTTGCCCGTCA-1	Bdy	C8	0	0	0	0.075151874	0	0	0.017606204	0.023514746	0	0.361070432	0.522656743	0
GTACTAAGATTTGGAG-1	Bdy	C2	0.561806429	0	0	0.01943048	0	0.059640241	0.102051386	0.040459496	0	0.06693206	0.149679908	0
GTACTCCCTTATCGCT-1	Mal	C4	1	0	0	0	0	0	0	0	0	0	0	0
GTACTGAGGTCGTAAC-1	nMal	C6	0	0	0	0	0	0.102040892	0.293242459	0	0	0.042574275	0.521217198	0.040925176
GTACTGCATGAAGCGT-1	nMal	C8	0	0	0	0	0	0.178780449	0.28906748	0	0	0.24964227	0.268500951	0.014008849
GTACTGGAGTTAGACC-1	Mal	C5	1	0	0	0	0	0	0	0	0	0	0	0
GTACTTGGGCACTTCT-1	Mal	C1	1	0	0	0	0	0	0	0	0	0	0	0
GTAGAAACGGGTGGAG-1	Mal	C4	1	0	0	0	0	0	0	0	0	0	0	0
GTAGACAACCGATGAA-1	nMal	C6	0	0	0.013120254	0	0	0	0.327662191	0	0	0.072043216	0.587174339	0
GTAGACGTCGTTACAT-1	nMal	C6	0	0.049591529	0	0	0	0.012939137	0.516023818	0	0	0.039381392	0.365899447	0.016164677
GTAGAGGGAGACAAGT-1	Mal	C5	1	0	0	0	0	0	0	0	0	0	0	0
GTAGCGCTGTTGTAGT-1	nMal	C9	0	0	0	0	0	0.415392449	0	0	0	0.245275537	0.286254045	0.053077969
GTAGCGGCTATACACT-1	Mal	C1	1	0	0	0	0	0	0	0	0	0	0	0
GTAGCTCCGGGAGGCT-1	Bdy	C1	0	0	0	0	0	0.003894969	0	0	0.39955484	0.109469985	0.487080205	0
GTATAATCTCCCGGAT-1	Mal	C4	1	0	0	0	0	0	0	0	0	0	0	0
GTATAGGACTCAGTAG-1	Mal	C7	0.942311851	0	0	0	0	0	0	0	0.057688149	0	0	0
GTATATGTTACGGCGG-1	Bdy	C2	0.63642131	0	0	0	0	0	0	0.119270243	0	0.080697156	0.163611291	0
GTATCAGCTTGGGTTC-1	Mal	C5	1	0	0	0	0	0	0	0	0	0	0	0
GTATCGGGACGAGCTG-1	Mal	C7	0.881177453	0	0	0	0	0	0	0	0.118822547	0	0	0
GTATCTCAGTCTTGAC-1	Mal	C5	1	0	0	0	0	0	0	0	0	0	0	0
GTATCTTTCATAACCA-1	Mal	C1	0.983715803	0	0	0	0	0.016284197	0	0	0	0	0	0
GTATGAAATTTCACTC-1	Mal	C0	1	0	0	0	0	0	0	0	0	0	0	0
GTATGACGTGGGAAAC-1	nMal	C6	0	0	0	0	0	0.160144763	0.339509786	0	0	0.078658882	0.308740302	0.112946268
GTATTAAGGCGTCTAA-1	Bdy	C9	0	0	0.055836268	0.279293578	0	0	0	0	0	0.346657439	0.318212715	0
GTATTCTGAGAAACGA-1	Mal	C3	0.898795064	0	0	0	0	0	0	0.101204936	0	0	0	0
GTATTCTTACCGTGCT-1	Bdy	C2	0.825938679	0	0	0	0	0	0.063923021	0	0	0.037994672	0.072143628	0
GTCAAAGAAGTGGTGT-1	Mal	C5	1	0	0	0	0	0	0	0	0	0	0	0
GTCAAAGTTTACATAG-1	nMal	C1	0	0	0	0	0	0.04457464	0	0	0.14529926	0.046856031	0.763270068	0
GTCAATTGTACTGAAG-1	nMal	C6	0	0.028277692	0.024374455	0	0	0.015567495	0.613791693	0	0	0	0.305656933	0.012331732
GTCACAAAGTTTCCAA-1	nMal	C9	0	0	0	0	0	0	0	0	0	0.099908635	0.595026074	0.305065291
GTCACTCTCCAAATCT-1	Bdy	C2	0.800048217	0	0	0	0	0	0.080367521	0	0	0.038752801	0.080831462	0
GTCAGAATAGTCTATG-1	Bdy	C2	0.676165764	0	0	0.010865876	0	0	0.045148901	0	0	0.038542296	0.229277163	0
GTCAGACAGCGTTGGA-1	Mal	C3	0.944278421	0	0	0	0	0	0	0.055721579	0	0	0	0
GTCAGTTGTGCTCGTT-1	nMal	C9	0	0	0	0	0	0	0	0	0	0.013981566	0.823131383	0.162887051
GTCAGTTTGGTAGTCG-1	Mal	C0	1	0	0	0	0	0	0	0	0	0	0	0
GTCATCTCCTACAGCT-1	Mal	C4	1	0	0	0	0	0	0	0	0	0	0	0
GTCATGCACCTCCGTT-1	Bdy	C2	0.816216655	0	0	0	0	0	0.034909238	0	0	0.04148305	0.107391056	0
GTCATGGACATGACTA-1	Mal	C4	1	0	0	0	0	0	0	0	0	0	0	0
GTCATTAGAGCGAACG-1	Mal	C3	0.892852486	0	0	0	0	0	0	0.107147514	0	0	0	0
GTCATTGCATTGACCC-1	Mal	C4	1	0	0	0	0	0	0	0	0	0	0	0
GTCCCAACGTAAAGTA-1	Mal	C5	1	0	0	0	0	0	0	0	0	0	0	0
GTCCCAATCATCCCGC-1	Mal	C0	1	0	0	0	0	0	0	0	0	0	0	0
GTCCGAGAGCAATCAT-1	Mal	C5	1	0	0	0	0	0	0	0	0	0	0	0
GTCCGGCTGAATTGCG-1	Mal	C4	1	0	0	0	0	0	0	0	0	0	0	0
GTCCTACAGGCGGCTC-1	Bdy	C2	0.809325344	0	0	0.003618834	0	0	0.074788795	0	0	0.011157948	0.101109078	0
GTCCTACTCTACGGGC-1	Mal	C0	1	0	0	0	0	0	0	0	0	0	0	0
GTCCTATTGTTGTGGT-1	Mal	C5	1	0	0	0	0	0	0	0	0	0	0	0
GTCCTTCTACAACCCA-1	Mal	C5	1	0	0	0	0	0	0	0	0	0	0	0
GTCGCCGTTGTGTGTT-1	Mal	C3	0.918227406	0	0	0	0	0	0	0.081772594	0	0	0	0
GTCGCGTAACCCGTTG-1	Mal	C1	1	0	0	0	0	0	0	0	0	0	0	0
GTCGGATATCTCAGAC-1	Mal	C3	0.921214873	0	0	0	0	0	0	0.078785127	0	0	0	0
GTCGGGAACATGGTAG-1	Mal	C0	1	0	0	0	0	0	0	0	0	0	0	0
GTCGTACCATCTCGGG-1	Mal	C1	0.970018602	0	0	0	0	0.029981398	0	0	0	0	0	0
GTCGTACCTACGATTG-1	Mal	C5	1	0	0	0	0	0	0	0	0	0	0	0
GTCGTCAATTATAAGG-1	nMal	C6	0	0	0.041899342	0	0	0.064311517	0.412770133	0	0	0.029077103	0.411657251	0.040284654
GTCTACTCAATTACAA-1	Mal	C0	1	0	0	0	0	0	0	0	0	0	0	0
GTCTATCTGAGTTTCT-1	Mal	C3	0.938425355	0	0	0	0	0	0	0.061574645	0	0	0	0
GTCTCCTGCCAGTATG-1	Mal	C5	1	0	0	0	0	0	0	0	0	0	0	0
GTCTGGGCGGTCGAGA-1	Mal	C3	0.954253403	0	0	0	0	0	0	0.045746597	0	0	0	0
GTCTTCCTCACCTAAG-1	Bdy	C1	0	0	0	0	0	0.044988164	0	0	0.64562648	0.226238563	0.083146793	0
GTGAAACGTGCTCCAC-1	nMal	C6	0	0	0	0	0	0.056075329	0.337526083	0	0	0.032194258	0.530587302	0.043617029
GTGAAGTCACGACTCG-1	Mal	C0	1	0	0	0	0	0	0	0	0	0	0	0
GTGAGCGTGCTGCACT-1	Bdy	C2	0.839785646	0	0	0	0	0	0	0.03849921	0	0.020441744	0.101273399	0
GTGAGTCTAAGACGGA-1	Mal	C4	1	0	0	0	0	0	0	0	0	0	0	0
GTGATCAAGCGTGCAC-1	Mal	C3	0.948307908	0	0	0	0	0	0	0.051692092	0	0	0	0
GTGATCATAGATCTGC-1	Bdy	C9	0	0	0	0	0	0	0	0	0	0.163180868	0.836819132	0
GTGATTCGCCGCTCAA-1	Mal	C3	0.931123749	0	0	0	0	0	0	0.068876251	0	0	0	0
GTGCAAATCACCAATA-1	Bdy	C9	0	0	0	0.159304793	0	0	0	0	0	0.250522362	0.590172845	0
GTGCAACAAATGTGGC-1	nMal	C9	0	0	0	0	0	0	0	0	0	0.296233995	0.596211029	0.107554976
GTGCACGAAAGTGACT-1	nMal	C8	0	0.04313232	0.060631654	0	0.055839327	0.050542765	0.051962812	0.029122416	0	0.145814952	0.528603922	0.034349833
GTGCCATCACACGGTG-1	Bdy	C7	0	0	0.037453397	0	0.962546603	0	0	0	0	0	0	0
GTGCCGCTTCAAAGGT-1	Bdy	C1	0	0	0	0	0	0.015821004	0	0	0.337570885	0.114571215	0.532036896	0
GTGCCTAGCTATGCTT-1	Mal	C4	1	0	0	0	0	0	0	0	0	0	0	0
GTGCGAAATCGAACAC-1	Mal	C3	0.900698219	0	0	0	0	0	0	0.099301781	0	0	0	0
GTGCGCAGCTTGCTCC-1	nMal	C6	0	0	0.054794038	0	0	0.068645017	0.548715409	0	0	0.059313518	0.268532019	0
GTGCGCTTACAAATGA-1	nMal	C9	0	0	0	0	0	0.587428709	0	0	0	0.033833287	0.353537248	0.025200756
GTGCGGGACCATCGGC-1	nMal	C6	0	0	0.012513847	0	0	0.037478543	0.672382579	0	0	0.039541848	0.238083183	0
GTGCGGGTCTCCAAAT-1	Bdy	C2	0.646329913	0	0	0	0	0.157607721	0.083255029	0	0	0	0.112807338	0
GTGCTCAAGTACTGTC-1	Mal	C1	1	0	0	0	0	0	0	0	0	0	0	0
GTGCTGCAGATAAGGA-1	Mal	C0	1	0	0	0	0	0	0	0	0	0	0	0
GTGGACCAACCCGATT-1	Mal	C5	1	0	0	0	0	0	0	0	0	0	0	0
GTGGACGTGCTGAGAC-1	Mal	C4	1	0	0	0	0	0	0	0	0	0	0	0
GTGGAGCGTTTACCGA-1	Mal	C0	1	0	0	0	0	0	0	0	0	0	0	0
GTGGAGTCGGCGGTTG-1	Mal	C3	0.947506721	0	0	0	0	0	0	0.052493279	0	0	0	0
GTGGCAAACAGCGGCA-1	Mal	C0	1	0	0	0	0	0	0	0	0	0	0	0
GTGGCCTAATATCATT-1	nMal	C0	0	0	0	0.030133621	0	0	0	0	0	0.160246562	0.809619817	0
GTGGCGGTCCCAGCGT-1	Mal	C4	1	0	0	0	0	0	0	0	0	0	0	0
GTGGGAAGACTGAATC-1	Mal	C5	1	0	0	0	0	0	0	0	0	0	0	0
GTGGGCTTAGACACAC-1	Mal	C3	0.868143159	0	0	0	0	0	0	0.131856841	0	0	0	0
GTGGGTACTGAGCGTA-1	Mal	C1	0.984839292	0	0	0	0	0.015160708	0	0	0	0	0	0
GTGGGTCTTCTTTGCG-1	nMal	C2	0	0.120228809	0	0	0	0.066488743	0.26013667	0	0	0.181309303	0.371836475	0
GTGGTATAGTCTGCCG-1	Mal	C3	0.893015124	0	0	0	0	0	0	0.106984876	0	0	0	0
GTGGTTTCCGCCTTTC-1	Mal	C5	1	0	0	0	0	0	0	0	0	0	0	0
GTGTACCTTGGCTACG-1	Mal	C1	1	0	0	0	0	0	0	0	0	0	0	0
GTGTATGACTTTAAAG-1	nMal	C6	0	0	0.067077934	0	0	0.021087691	0.563286228	0	0	0.042866902	0.305681244	0
GTGTGAGCCGAGGTGC-1	nMal	C6	0	0	0	0	0	0.044675995	0.763249263	0	0	0	0.192074742	0
GTGTGTCGACGTCGCT-1	Mal	C3	0.916873952	0	0	0	0	0	0	0.083126048	0	0	0	0
GTTAATGTCTATCTTA-1	Mal	C5	1	0	0	0	0	0	0	0	0	0	0	0
GTTACAATTGGTGACG-1	Bdy	C2	0.701670948	0	0	0.009099861	0	0	0.126631096	0.038939757	0	0	0.123658338	0
GTTACCTACAACTTGC-1	Mal	C1	0.975265238	0	0	0	0	0.024734762	0	0	0	0	0	0
GTTACGAAATCCACGC-1	nMal	C6	0	0	0	0	0	0.110636387	0.644075107	0	0	0	0.245288506	0
GTTACGGCCCGACTGC-1	nMal	C6	0	0.037536529	0	0	0	0.080076165	0.626208636	0	0	0.060416836	0.195761833	0
GTTACTTTGGGCCTAG-1	Mal	C1	1	0	0	0	0	0	0	0	0	0	0	0
GTTAGAGTGTGCCGCT-1	nMal	C9	0	0	0	0	0	0	0	0	0	0.371524669	0.334671573	0.293803757
GTTAGGCTACCCGTTT-1	Mal	C0	1	0	0	0	0	0	0	0	0	0	0	0
GTTATCACCTTCTGAA-1	nMal	C6	0	0	0.05624794	0	0	0	0.187007226	0	0	0.121813381	0.589341275	0.045590177
GTTATTAACGTGGGAG-1	Bdy	C8	0	0.118789307	0	0.040745381	0	0	0.17991132	0.035857986	0	0.254135861	0.370560145	0
GTTCAAATCAGATGTC-1	Mal	C0	1	0	0	0	0	0	0	0	0	0	0	0
GTTCACAGGAGTCTAG-1	Mal	C7	0.948590721	0	0	0	0	0	0	0	0.051409279	0	0	0
GTTCCAAGACAGCGAC-1	nMal	C6	0	0.056195738	0.075497205	0	0	0.139558704	0.344485915	-1.45E-19	0	0.072162103	0.312100335	0
GTTCCAGTCTGACCAT-1	Bdy	C8	0	0.118474152	0	0.077923438	0	0	0.301410174	0	0	0.024099581	0.478092656	0
GTTCGCCATAAGTGCC-1	Bdy	C2	0.662328251	0	0	0	0	0	0.088340482	0	0	0.074810176	0.174521091	0
GTTCGGTGTGGATTTA-1	Mal	C3	0.93064936	0	0	0	0	0	0	0.06935064	0	0	0	0
GTTCGTTGCGGACCAG-1	nMal	C6	0	0	0	0	0	0.054277697	0.521770832	0	0	0.019307112	0.404644358	0
GTTCTTCCCTCGATGT-1	nMal	C8	0	0.095836945	0.167480715	0	0.062295398	0.140551843	0.262196039	0	0	0	0.271639061	0
GTTGAACCGGTTCCAT-1	Mal	C1	0.892647887	0	0	0	0	0.107352113	0	0	0	0	0	0
GTTGCACGGAGTTTCG-1	Mal	C1	1	0	0	0	0	0	0	0	0	0	0	0
GTTGGATTTGCGTTGG-1	Mal	C1	1	0	0	0	0	0	0	0	0	0	0	0
GTTGTCGTGTTAGTTG-1	nMal	C8	0	0	0	0.088484806	0.102668804	0	0.424506691	0	0	0.0463103	0.338029398	0
GTTTATGGGATTTAGA-1	Mal	C7	0.917484668	0	0	0	0	0	0	0	0.082515332	0	0	0
GTTTCATATCGTCGCT-1	Mal	C5	1	0	0	0	0	0	0	0	0	0	0	0
GTTTCCTGGAGGGTGA-1	Mal	C4	1	0	0	0	0	0	0	0	0	0	0	0
GTTTCTGCAGTCTCCC-1	Bdy	C2	0.491954919	0	0	0	0	0	0.265495802	0.037268702	0	0.055013208	0.150267369	0
GTTTGACCAAATCCTA-1	Mal	C4	0.966869852	0.033130148	0	0	0	0	0	0	0	0	0	0
GTTTGAGCGGTTATGT-1	nMal	C6	0	0	0.099660884	0	0	0.286547759	0.313343236	0	0	0	0.300448121	0
GTTTGGCCGCTCAGCG-1	nMal	C6	0	0.032376887	0.031957836	0	0	0.076286263	0.282221204	0	0	0	0.562537873	0.014619938
GTTTGTTAGCCAAGTA-1	Mal	C0	1	0	0	0	0	0	0	0	0	0	0	0
TAAACCCAGGAGGGCA-1	Mal	C3	0.912295332	0	0	0	0	0	0	0.087704668	0	0	0	0
TAAACGTCGTCAATGA-1	Mal	C4	1	0	0	0	0	0	0	0	0	0	0	0
TAAAGAGCCCGAAACC-1	nMal	C6	0	0.058141557	0	0	0	0.141500409	0.223265305	0.071346257	0	0.024255395	0.465961405	0.015529671
TAAATGAATCCGTTTC-1	Bdy	C8	0	0.068900738	0.079985736	0	0.073516901	0	0.297786119	0	0	0.095934889	0.383875617	0
TAACAAAGGGAGAAGC-1	Mal	C5	1	0	0	0	0	0	0	0	0	0	0	0
TAACAATATTTGTTGC-1	Mal	C5	1	0	0	0	0	0	0	0	0	0	0	0
TAACAGCGTTTGTGCT-1	Mal	C3	0.927159473	0	0	0	0	0	0	0.072840527	0	0	0	0
TAACATACAATGTGGG-1	Mal	C4	1	0	0	0	0	0	0	0	0	0	0	0
TAACATACACGCGATC-1	Mal	C0	1	0	0	0	0	0	0	0	0	0	0	0
TAACCGCCCGCAGTGC-1	nMal	C6	0	0	0	0	0	0.366367301	0.227980653	0	0	0.057927051	0.323674796	0.024050198
TAACCGTCCAGTTCAT-1	nMal	C1	0	0	0	0	0	0.050708157	0	0	0.429428073	0.174749484	0.345114286	0
TAACGCTTTGAGAGCG-1	Bdy	C8	0	0.057000231	0.021095585	0	0.103113947	0	0.305029029	0	0	0	0.513761208	0
TAACTATCGAAGGTCC-1	Bdy	C2	0.788579523	0	0	0	0	0	0.147799688	0	0	0.01928325	0.044337538	0
TAACTCCATGGAGGCT-1	Mal	C1	0.97958322	0	0	0	0	0.02041678	0	0	0	0	0	0
TAAGAGGGACAGGGAC-1	Bdy	C8	0	0.19160449	0	0	0.02058066	0	0.07351557	0	0	0.14863222	0.56566706	0
TAAGATTTAGCGGGAG-1	nMal	C6	0	0	0	0	0	0.018842311	0.684575815	0	0	0.039748251	0.256833623	0
TAAGCAGGCGACACGC-1	Mal	C4	1	0	0	0	0	0	0	0	0	0	0	0
TAAGCGCGAATCAAAT-1	Mal	C0	1	0	0	0	0	0	0	0	0	0	0	0
TAAGGAACTTGTGGGA-1	Bdy	C9	0	0	0	0.396908811	0	0	0	0	0	0.286376434	0.316714755	0
TAAGGCAACATAAGAT-1	Bdy	C2	0.768985197	0	0	0	0	0	0.097065084	0	0	0.033285769	0.10066395	0
TAAGGGCTGGGAGAGG-1	Bdy	C8	0	0	0	0	0	0	0.311661231	0.010531793	0	0.204318631	0.473488346	0
TAAGTAACATCTTGAC-1	Mal	C3	0.90121767	0	0	0	0	0	0	0.09878233	0	0	0	0
TAAGTCGCCGAGTATC-1	Mal	C3	0.865755613	0	0	0	0	0	0	0.134244387	0	0	0	0
TAATACACAGTAGTAT-1	Mal	C7	0.940186536	0	0	0	0	0	0	0	0.059813464	0	0	0
TAATAGAACAGAGTTA-1	Bdy	C3	0	0	0	0	0	0.06545758	0	0	0	0.189755671	0.688531099	0.05625565
TAATAGGTCACCAGAA-1	Mal	C0	1	0	0	0	0	0	0	0	0	0	0	0
TAATAGTGACGACCAG-1	nMal	C2	0	0.008107303	0	0	0	0.035185351	0.227423754	0.093941162	0	0.140237103	0.495105327	0
TAATATTGAAATTCGC-1	nMal	C2	0	0.04758735	0	0	0	0.019271941	0.141002346	0.202666565	0	0.114074703	0.475397095	0
TAATGAAAGACCCTTG-1	Mal	C7	0.886980707	0	0	0	0	0	0	0	0.113019293	0	0	0
TAATTAGATGGATATG-1	nMal	C6	0	0.076257304	0	0	0	0.107070467	0.334255699	0	0	0.083313795	0.336105295	0.062997439
TAATTTCCGTCCAGTA-1	Mal	C0	1	0	0	0	0	0	0	0	0	0	0	0
TACAACGCACAACTCA-1	Bdy	C1	0	0	0	0	0	0	0	0	0.410403999	0.127804488	0.461791512	0
TACAAGCTGTTCACTG-1	nMal	C8	0	0.026718664	0	0.129333963	0.03791378	0	0.249602167	0	0	0.059852965	0.496578462	0
TACAAGTCTCGTGCAT-1	Bdy	C2	0.732035074	0	0	0.0177614	0	0	0	0	0	0.084731933	0.165471593	0
TACATAGGCATACACC-1	Bdy	C2	0.414870662	0	0	0.057021806	0	0.105293694	0.094258716	0.028490815	0	0.099460708	0.2006036	0
TACATCCCTATCCCTG-1	Mal	C3	0.965338481	0	0	0	0	0	0	0.034661519	0	0	0	0
TACATCTTGTTTCTTG-1	Mal	C0	1	0	0	0	0	0	0	0	0	0	0	0
TACATGACCTTATCCG-1	Mal	C3	0.929966395	0	0	0	0	0	0	0.070033605	0	0	0	0
TACATTTCTAACGTGC-1	Bdy	C2	0.540156118	0	0	0.019445009	0	0.01930189	0.10831665	0.06019835	0	0.080919576	0.171662408	0
TACCAGAAGTAGGTTC-1	Mal	C3	0.862907655	0	0	0	0	0	0	0.137092345	0	0	0	0
TACCGATCCAACACTT-1	Mal	C1	0.976801749	0	0	0	0	0.023198251	0	0	0	0	0	0
TACCGGCTCACTGCCC-1	Bdy	C1	0	0	0	0	0	0.036027092	0	0	0.237102808	0.368417773	0.358452327	0
TACCGGTCGTTTCCAT-1	Mal	C5	1	0	0	0	0	0	0	0	0	0	0	0
TACCTATCCCTAGAGG-1	Bdy	C0	0	0	0	0	0	0	0	0	0	0.178064749	0.693032431	0.12890282
TACCTCACGCTTGTAC-1	nMal	C8	0	0	0.039342899	0.034459235	0.05244953	0.010590428	0.191650803	0	0	0.269802907	0.4017042	0
TACCTCCACACCAATG-1	Mal	C3	0.945207519	0	0	0	0	0	0	0.054792481	0	0	0	0
TACCTGCTGCACTGTG-1	Mal	C7	0.957455125	0	0	0	0	0	0	0	0.042544875	0	0	0
TACCTTAAGATTTCCC-1	Mal	C5	0.970278385	0	0	0	0.029721615	0	0	0	0	0	0	0
TACGAACACGACTTCA-1	Bdy	C2	0.691898534	0	0	0	0	0.15608919	0.032780521	0.036375091	0	0.023637498	0.059219166	0
TACGACTGCCTCTTAG-1	Mal	C1	1	0	0	0	0	0	0	0	0	0	0	0
TACGAGAACTTCACGT-1	Mal	C0	1	0	0	0	0	0	0	0	0	0	0	0
TACGATGTTGATCATC-1	Mal	C1	0.9234428	0	0	0	0	0.0765572	0	0	0	0	0	0
TACGCCATATTCTAAT-1	Mal	C1	1	0	0	0	0	0	0	0	0	0	0	0
TACGCCGAGGGTACCC-1	Mal	C4	0.988758509	0.011241491	0	0	0	0	0	0	0	0	0	0
TACGTGCACTATGCTG-1	Mal	C4	0.98281998	0.01718002	0	0	0	0	0	0	0	0	0	0
TACGTTTACCGGCAAT-1	Mal	C4	1	0	0	0	0	0	0	0	0	0	0	0
TACTATGGTTCCTCAG-1	Bdy	C3	0	0	0	0	0	0.624107479	0	0	0	0.159091144	0.205276206	0.011525171
TACTCCTCTAGTTGAC-1	Mal	C1	0.98140588	0	0	0	0	0.01859412	0	0	0	0	0	0
TACTCGGCACGCCGGG-1	Mal	C5	1	0	0	0	0	0	0	0	0	0	0	0
TACTCTTTCGTCTTCA-1	Bdy	C2	0.60811116	0	0	0.016217353	0	0.133578484	0.166981583	0	0	0.011869905	0.063241516	0
TACTGAACAGATTTAG-1	Bdy	C2	0.664450679	0	0	0	0	0.071611593	0.05867709	0	0	0.109023564	0.096237074	0
TACTGAGGGAAGAAAG-1	Mal	C1	1	0	0	0	0	0	0	0	0	0	0	0
TACTGGACAGCTCGGC-1	Mal	C4	1	0	0	0	0	0	0	0	0	0	0	0
TACTTTCCGCACGCCA-1	Mal	C5	1	0	0	0	0	0	0	0	0	0	0	0
TAGAAACACAATAGTG-1	Mal	C3	0.908739601	0	0	0	0	0	0	0.091260399	0	0	0	0
TAGAAAGGTGGCGCTA-1	nMal	C2	0	0.206838702	0	0	0	0.013933416	0.331784517	0	0	0.085816766	0.361626598	0
TAGAAATTCACGTATA-1	Mal	C5	1	0	0	0	0	0	0	0	0	0	0	0
TAGAACGCCAGTAACG-1	Mal	C3	0.931966308	0	0	0	0	0	0	0.068033692	0	0	0	0
TAGAGATCATGCAACT-1	Mal	C0	1	0	0	0	0	0	0	0	0	0	0	0
TAGAGCTACGAAGAAC-1	nMal	C6	0	0.187929036	0	0	0	0.034876921	0.420542742	0	0	0.0373613	0.319290001	0
TAGAGTCTAAGCGAAC-1	Mal	C7	0.877631885	0	0	0	0	0	0	0	0.122368115	0	0	0
TAGATATGGACTGGAA-1	Mal	C1	1	0	0	0	0	0	0	0	0	0	0	0
TAGATCCGAAGTCGCA-1	nMal	C9	0	0	0	0	0	0	0	0	0	0.136451323	0.495476353	0.368072323
TAGATTCCTGGTTATT-1	Mal	C4	1	0	0	0	0	0	0	0	0	0	0	0
TAGCAACCTGTCACAA-1	nMal	C8	0	0.083179542	0	0.101225094	0.041799799	0.029966771	0.329456645	0	0	0.104386751	0.293240566	0.016744832
TAGCCAGAGGGTCCGG-1	Mal	C5	1	0	0	0	0	0	0	0	0	0	0	0
TAGCGTCGAATATTGA-1	Mal	C3	0.854956517	0	0	0	0	0	0	0.145043483	0	0	0	0
TAGCGTTGGGTCTTAC-1	Mal	C4	1	0	0	0	0	0	0	0	0	0	0	0
TAGCTAAGTCCGGGAG-1	Mal	C4	1	0	0	0	0	0	0	0	0	0	0	0
TAGCTAGAAGGCATGA-1	Bdy	C1	0	0	0	0	0	0	0	0	0.476664597	0.108621665	0.414713738	0
TAGCTGATGTGAAGCG-1	Mal	C0	1	0	0	0	0	0	0	0	0	0	0	0
TAGGCGATGAGGTCTC-1	Mal	C5	1	0	0	0	0	0	0	0	0	0	0	0
TAGGCGGCTGCAAAGA-1	Mal	C1	0.988986377	0	0	0	0	0.011013623	0	0	0	0	0	0
TAGGGTGTTTCAAGAG-1	Bdy	C7	0	0	0.781650787	0	0.218349213	0	0	0	0	0	0	0
TAGGTCCAAGTAAGGA-1	Mal	C4	1	0	0	0	0	0	0	0	0	0	0	0
TAGGTGAGCCCTACTC-1	Bdy	C2	0.822147382	0	0	0	0	0	0	0.044001891	0	0.054580663	0.079270065	0
TAGGTTCGAGTTCGTC-1	Mal	C4	1	0	0	0	0	0	0	0	0	0	0	0
TAGTACCACAACTTTC-1	Mal	C7	0.953302305	0	0	0	0	0	0	0	0.046697695	0	0	0
TAGTACCTTAGTGGTC-1	Bdy	C8	0	0.074331497	0.074258157	0.01526398	0	0	0.291098105	0	0	0.020498362	0.524549898	0
TAGTCCGCAGAGAATG-1	Bdy	C1	0	0	0	0	0	0.050410727	0	0	0.452824427	0.011321142	0.485443704	0
TAGTCCGTATGCATAA-1	Mal	C4	1	0	0	0	0	0	0	0	0	0	0	0
TAGTCCTGCACTAAGC-1	Mal	C1	1	0	0	0	0	0	0	0	0	0	0	0
TAGTCGGGATTCTTCG-1	Mal	C5	1	0	0	0	0	0	0	0	0	0	0	0
TAGTCTAACAACGAGA-1	Bdy	C2	0.535592399	0	0	0	0	0	0.09702643	0.049268157	0	0.118953101	0.199159913	0
TAGTGAGAAGTGGTTG-1	nMal	C6	0	0.012678102	0	0	0	0.060513197	0.506385676	0	0	0.011598307	0.39554681	0.013277907
TAGTGCCCTCCAGAGT-1	Bdy	C1	0	0	0	0	0	0	0	0	0.361719769	0.226343686	0.411936545	0
TAGTGCTTGAATCCTT-1	Mal	C4	0.984599521	0.015400479	0	0	0	0	0	0	0	0	0	0
TAGTGTCAGAAACGGC-1	Mal	C7	0.902376872	0	0	0	0	0	0	0	0.097623128	0	0	0
TAGTTTATTCTTGCTT-1	nMal	C9	0	0	0	0	0	0.02053485	0	0	0	0.243998301	0.589337618	0.146129231
TATAAATCCACAAGCT-1	Mal	C7	0.937238751	0	0	0	0	0	0	0	0.062761249	0	0	0
TATAAGTGAGGATAGC-1	Mal	C1	0.987479787	0	0	0	0	0.012520213	0	0	0	0	0	0
TATACACGCAAAGTAT-1	Bdy	C1	0	0	0	0	0	0	0	0	0.298786523	0.165673567	0.53553991	0
TATACTCATGCGGCAA-1	Mal	C7	0.89696351	0	0	0	0	0	0	0	0.10303649	0	0	0
TATAGCGCACGTTATC-1	Mal	C0	1	0	0	0	0	0	0	0	0	0	0	0
TATAGGGTACTCATGA-1	Mal	C5	1	0	0	0	0	0	0	0	0	0	0	0
TATATAGGGCTTTACG-1	Mal	C3	0.957062272	0	0	0	0	0	0	0.042937728	0	0	0	0
TATATATCGAGAAATG-1	Mal	C0	1	0	0	0	0	0	0	0	0	0	0	0
TATATCATTGATCAGT-1	Mal	C5	1	0	0	0	0	0	0	0	0	0	0	0
TATATGCTGGGTTGCC-1	Mal	C5	1	0	0	0	0	0	0	0	0	0	0	0
TATATTCGCGTCGATA-1	nMal	C9	0	0	0	0	0	0.41081278	0	0	0	0.196410343	0.384794463	0.007982414
TATCAAAGGTCTGTAA-1	Bdy	C5	0	0.02948504	0	0	0	0	0	0	0	0	0	0.97051496
TATCACAGCACGGGCA-1	nMal	C6	0	0	0	0	0	0.009751393	0.356805353	0	0	0	0.263750146	0.369693108
TATCAGTGGCGTAGTC-1	Bdy	C0	0	0	0	0	0	0.798610901	0	0	0	0.02705959	0.165166197	0.009163312
TATCCATATCATGCGA-1	Mal	C7	0.918750054	0	0	0	0.052723882	0	0	0	0.028526064	0	0	0
TATCCATCTCGGTTAG-1	Mal	C3	0.940796758	0	0	0	0	0	0	0.059203242	0	0	0	0
TATCCTGCATGGGAAT-1	nMal	C9	0	0	0	0	0	0.107217339	0	0	0	0.233257107	0.600761421	0.058764133
TATCGATGATTAAACG-1	Mal	C4	1	0	0	0	0	0	0	0	0	0	0	0
TATCTACAGAGGTAAT-1	Mal	C4	1	0	0	0	0	0	0	0	0	0	0	0
TATCTACCACAGCGGG-1	Bdy	C1	0	0	0	0	0	0.148551924	0	0	0.240703275	0.16992102	0.440823781	0
TATCTAGCCTAAAGGA-1	Mal	C4	1	0	0	0	0	0	0	0	0	0	0	0
TATCTTGCAATACAAC-1	Mal	C5	1	0	0	0	0	0	0	0	0	0	0	0
TATGAAGACAGGTGCG-1	Mal	C4	1	0	0	0	0	0	0	0	0	0	0	0
TATGACCTTGCGCTGG-1	Bdy	C2	0.706019792	0	0	0	0	0.075006001	0.094273946	0	0	0.032493243	0.092207018	0
TATGATTCTGCTTGGT-1	nMal	C6	0	0	0.106974106	0	0	0.042245726	0.619739174	0	0	0.04320329	0.172387119	0.015450586
TATGCTCCCTACTTAC-1	Bdy	C2	0.617660442	0	0	0	0	0.150116916	0.103596068	0.074279848	0	0.0130103	0.041336426	0
TATGGAGTTTCTCGTT-1	nMal	C6	0	0.138122505	0	0	0	0.126243714	0.450466157	0	0	0	0.265615919	0.019551705
TATGGATGTGCTACGC-1	Mal	C5	1	0	0	0	0	0	0	0	0	0	0	0
TATGGCAGACTTTCGA-1	nMal	C8	0	0.27711335	0	0.065142547	0.037669142	0.024272727	0.198773104	0	0	0	0.39702913	0
TATGGCCCGGCCTCGC-1	nMal	C8	0	0.157188092	0.020427338	0	0.034763958	0	0.169880681	0	0	0.216777754	0.400962177	0
TATGGGACCGAGCAGG-1	nMal	C2	0	0.009690482	0	0	0	0.021000268	0.372202866	0	0	0.183316926	0.413789457	0
TATGGGTACGTATCGT-1	Mal	C4	1	0	0	0	0	0	0	0	0	0	0	0
TATGGTCTGAGTAACA-1	nMal	C2	0	0	0.009752591	0	0	0.140485494	0.309316843	0	0	0.089875838	0.450569234	0
TATGTAGAAACCCGGC-1	Mal	C1	0.954093942	0	0	0	0	0.045906058	0	0	0	0	0	0
TATGTCTCATTGTGCC-1	nMal	C2	0	0	0.055068086	0	0	0	0.191344549	0	0	0.227353383	0.526233981	0
TATTAACACCAAAGCA-1	Mal	C0	1	0	0	0	0	0	0	0	0	0	0	0
TATTAACCTGACCGCG-1	Bdy	C1	0	0	0	0	0	0.745123901	0	0	0.071433196	0.068905092	0.114537811	0
TATTATGTTTGCCTGC-1	Mal	C0	1	0	0	0	0	0	0	0	0	0	0	0
TATTCAATTCTAATCC-1	Mal	C4	1	0	0	0	0	0	0	0	0	0	0	0
TATTCCGGCAGTCCTA-1	nMal	C6	0	0.03970493	0	0	0	0.022081898	0.157009005	0	0	0.043850736	0.727509152	0.00984428
TATTCCTCCGCCCACT-1	Bdy	C0	0	0	0	0	0.039714409	0	0	0	0	0.137066032	0.710638107	0.112581452
TATTCGTGCCAGAATA-1	Mal	C4	1	0	0	0	0	0	0	0	0	0	0	0
TATTTAGTCTAGATCG-1	Bdy	C2	0.773516554	0	0	0	0	0.022370601	0.032464838	0.020115661	0	0	0.151532346	0
TATTTGTTACCCTTTA-1	Mal	C0	1	0	0	0	0	0	0	0	0	0	0	0
TCAAACAACCGCGTCG-1	Mal	C4	1	0	0	0	0	0	0	0	0	0	0	0
TCAAACTTAGATTGTT-1	Mal	C7	0.927746045	0	0	0	0	0	0	0	0.072253955	0	0	0
TCAAAGAGCTATCTGT-1	Bdy	C3	0	0	0	0	0.028208324	0.037647261	0	0	0	0.089738741	0.787431151	0.056974523
TCAACAAAGATAATTC-1	Mal	C0	1	0	0	0	0	0	0	0	0	0	0	0
TCAACACATTGGGTAA-1	nMal	C9	0	0	0	0	0	0.054046519	0	0	0	0.111212857	0.759223268	0.075517357
TCAACATAGCGCCCTA-1	Mal	C1	0.956375107	0	0	0	0	0.043624893	0	0	0	0	0	0
TCAACATCGACCGAGA-1	Mal	C0	1	0	0	0	0	0	0	0	0	0	0	0
TCAACCATGTTCGGGC-1	Mal	C5	1	0	0	0	0	0	0	0	0	0	0	0
TCAACGAGGAGACAAA-1	Bdy	C1	0	0	0	0	0	0.017923834	0	0	0.407744311	0.297940566	0.276391289	0
TCAACGCAGGAAATAA-1	Mal	C5	0.883349839	0	0	0	0.116650161	0	0	0	0	0	0	0
TCAACGCGACCGGCAG-1	Mal	C4	1	0	0	0	0	0	0	0	0	0	0	0
TCAACTAACGTATAAC-1	Mal	C4	1	0	0	0	0	0	0	0	0	0	0	0
TCAATACAATTGCTGC-1	Mal	C3	0.835080996	0	0	0	0	0	0	0.164919004	0	0	0	0
TCACAGATCCTCAAAC-1	Mal	C4	1	0	0	0	0	0	0	0	0	0	0	0
TCACAGCAAACTCGAA-1	Mal	C3	0.845160201	0	0	0	0	0	0	0.154839799	0	0	0	0
TCACAGGAGAATAAGA-1	nMal	C1	0	0	0	0	0	0.055284693	0	0	0.486877625	0.12640035	0.331437332	0
TCACAGGTTATTGGGC-1	Bdy	C2	0.497442148	0	0	0	0	0.270058399	0.090278795	0	0	0.018486994	0.123733665	0
TCACATCTTATCTGAT-1	Mal	C5	1	0	0	0	0	0	0	0	0	0	0	0
TCACCCTCTTAAGATT-1	Mal	C3	0.883371733	0	0	0	0	0	0	0.116628267	0	0	0	0
TCACGATGTCCGTGGA-1	Bdy	C0	0	0	0	0	0	0.031270333	0	0	0	0.087305107	0.764974831	0.116449729
TCACGCATTGTAGATC-1	Mal	C1	1	0	0	0	0	0	0	0	0	0	0	0
TCACGGTCATCGCACA-1	Mal	C5	1	0	0	0	0	0	0	0	0	0	0	0
TCACGTGCCCGATTCA-1	Bdy	C2	0.733757445	0	0	0	0	0.092035354	0.101393903	0	0	0.015967199	0.056846099	0
TCACTATCGTGCAATC-1	nMal	C6	0	0	0.082520382	0	0	0.162087755	0.43025477	0	0	0.013549054	0.262271221	0.049316818
TCACTCAGCGCATTAG-1	nMal	C9	0	0	0	0	0	0.616171026	0	0	0	0.095196507	0.281843422	0.006789045
TCACTCTTCGTCTGTC-1	Mal	C4	0.989683425	0.010316575	0	0	0	0	0	0	0	0	0	0
TCAGCAAATGCATCTC-1	Mal	C4	1	0	0	0	0	0	0	0	0	0	0	0
TCAGGGCGACTTCCTT-1	Mal	C5	1	0	0	0	0	0	0	0	0	0	0	0
TCAGGGCGCAAACTCG-1	Mal	C7	0.928588171	0	0	0	0	0	0	0	0.071411829	0	0	0
TCAGGGTGTAACGTAA-1	Bdy	C2	0.835997062	0	0	0	0	0	0.040462539	0.012507784	0	0.049865579	0.061167036	0
TCAGGTTCTTTGAGAA-1	Mal	C3	0.888471879	0	0	0	0	0	0	0.111528121	0	0	0	0
TCAGTACTGACCCGCG-1	Bdy	C2	0.540023716	0	0	0	0	0.201586825	0.03861789	0.071454872	0	0	0.148316697	0
TCAGTGTATACGTCAT-1	Mal	C0	1	0	0	0	0	0	0	0	0	0	0	0
TCATACTTACAGATCC-1	nMal	C8	0	0.282721219	0	0.01766214	0.006987215	0	0.207741831	0	0	0.110679599	0.374207996	0
TCATCGATGGTCCCAA-1	Mal	C3	0.913975967	0	0	0	0	0	0	0.086024033	0	0	0	0
TCCAACTTTAAATTCT-1	Mal	C3	0.888570932	0	0	0	0	0	0	0.111429068	0	0	0	0
TCCACAATGGTTTACG-1	Bdy	C2	0.709848648	0	0	0	0	0	0.016347242	0.031958874	0	0.035695563	0.206149673	0
TCCACTTTATCTAGGT-1	Bdy	C2	0.845286242	0	0	0	0	0	0.044685702	0	0	0.031886231	0.078141825	0
TCCAGAGCACCGGTTC-1	Mal	C1	1	0	0	0	0	0	0	0	0	0	0	0
TCCAGGCGAGTACGGT-1	Mal	C7	0.904220259	0	0	0	0	0	0	0	0.095779741	0	0	0
TCCATCAATACTAATC-1	Mal	C4	0.98875252	0.01124748	0	0	0	0	0	0	0	0	0	0
TCCATTAGTTGGATAG-1	nMal	C9	0	0	0	0	0	0.104960135	0	0	0	0.016360079	0.808988902	0.069690883
TCCCAAAGACGAAGGA-1	Bdy	C2	0.687662285	0	0	0	0	0.010763168	0.113336588	0	0	0.081467602	0.106770358	0
TCCCAGCTTTAGTCTG-1	Mal	C1	1	0	0	0	0	0	0	0	0	0	0	0
TCCCAGGCTTAGCTAA-1	Bdy	C1	0	0	0	0	0	0	0	0	0.438341829	5.88E-05	0.561599352	0
TCCCGCGTACTCCTGG-1	Mal	C7	0.906318779	0	0	0	0	0	0	0	0.093681221	0	0	0
TCCCGGGTGTGCTGCT-1	Mal	C7	0.908075963	0	0	0	0	0	0	0	0.091924037	0	0	0
TCCCGGTCAGGAATTT-1	nMal	C6	0	0.031027702	0.077709678	0	0	0.014955334	0.411025109	0	0	0.071218956	0.368844399	0.025218823
TCCCGTCAGTCCCGCA-1	Bdy	C2	0.860362504	0	0	0	0	0	0.034171997	0	0	0.025137918	0.080327581	0
TCCCTCCGAAATCGTT-1	nMal	C6	0	0	0.080321284	0	0	0.077635859	0.467504985	0	0	0	0.374537872	0
TCCCTGGCGTATTAAC-1	Mal	C0	1	0	0	0	0	0	0	0	0	0	0	0
TCCCTGGCTCGCTGGA-1	Mal	C4	1	0	0	0	0	0	0	0	0	0	0	0
TCCGAACTTGGCTTAC-1	Mal	C5	0.988139505	0	0	0	0.011860495	0	0	0	0	0	0	0
TCCGAGAAGGCTAAGC-1	nMal	C6	0	0.058490098	0	0	0	0.040172601	0.51229187	0	0	0.025664044	0.363381387	0
TCCGATAATTGCCATA-1	Bdy	C8	0	0.17067981	0	0.020988351	0	0	0.222375455	0	0	0.136091664	0.449864721	0
TCCGATGACTGAGCTC-1	Bdy	C1	0	0	0	0	0	0	0	0	0.266098194	0.270572162	0.463329644	0
TCCGATGGTGCGACAT-1	Mal	C0	1	0	0	0	0	0	0	0	0	0	0	0
TCCGATTACATTGCCG-1	Bdy	C8	0	0.032614081	0	0	0	0	0.110946354	0	0	0.336430573	0.520008992	0
TCCGCAGCCACCTAGC-1	Mal	C5	1	0	0	0	0	0	0	0	0	0	0	0
TCCGTAACCACAATCC-1	Mal	C7	0.948319298	0	0	0	0	0	0	0	0.051680702	0	0	0
TCCTAGCAAAGAAGCT-1	Mal	C1	1	0	0	0	0	0	0	0	0	0	0	0
TCCTCCTAAGACATTC-1	Mal	C5	1	0	0	0	0	0	0	0	0	0	0	0
TCCTCTACGAGATGGC-1	Bdy	C2	0.707707514	0	0	0.010157731	0	0	0.063749803	0	0	0.058910079	0.159474872	0
TCCTCTCCAGTTGTCC-1	Mal	C5	1	0	0	0	0	0	0	0	0	0	0	0
TCCTGCGTTGATACTC-1	Mal	C4	1	0	0	0	0	0	0	0	0	0	0	0
TCCTTCAATCCCTACG-1	Mal	C0	1	0	0	0	0	0	0	0	0	0	0	0
TCCTTTCTTACGCTTA-1	Bdy	C8	0	0	0.008173325	0.027392927	0	0	0.290252549	0.037510381	0	0.067251033	0.569419785	0
TCGAAATTTAGGACCA-1	Bdy	C3	0	0	0	0	0.037647478	0	0	0	0	0.218166758	0.63712129	0.107064474
TCGAATATCCCGCAGG-1	Mal	C0	1	0	0	0	0	0	0	0	0	0	0	0
TCGACAACTGAACCCG-1	Bdy	C1	0	0	0	0	0	0.662279958	0	0	0.050376382	0.079209695	0.208133965	0
TCGAGACCAACACCGT-1	nMal	C8	0	0	0	0	0	0.018823598	0.138060551	0	0	0.343813071	0.484973097	0.014329684
TCGAGCCAGGCAGGCC-1	Mal	C0	0.966194808	0	0	0	0.033805192	0	0	0	0	0	0	0
TCGATAGGCTAGTCGC-1	nMal	C6	0	0.037903941	0	0	0	0.45542549	0.249778714	0	0	0.056046134	0.200845721	0
TCGCACTAACGTTTGT-1	Mal	C3	0.94920784	0	0	0	0	0	0	0.05079216	0	0	0	0
TCGCATCCCTAAGTGT-1	Bdy	C9	0	0	0.160946197	0	0	0	0	0	0	0	0.839053803	0
TCGCATTCAATGACTT-1	nMal	C6	0	0	0	0	0	0.069989911	0.413121349	0	0	0	0.469501905	0.047386835
TCGCCCACTGCGAGAG-1	Bdy	C3	0	0	0	0	0.253872801	0	0	0	0	0.161526369	0.492730477	0.091870353
TCGCCGAAGTTGCGTC-1	Mal	C4	1	0	0	0	0	0	0	0	0	0	0	0
TCGCCGCACCGCGTGA-1	Mal	C0	1	0	0	0	0	0	0	0	0	0	0	0
TCGCCGGAGAGTCTTA-1	Mal	C1	1	0	0	0	0	0	0	0	0	0	0	0
TCGCCGGATGGGCAAG-1	Mal	C0	1	0	0	0	0	0	0	0	0	0	0	0
TCGCCGGTCGATCCGT-1	Mal	C7	0.911521135	0	0	0	0.037750237	0	0	0	0.050728628	0	0	0
TCGCCTCGACCTGTTG-1	Mal	C5	1	0	0	0	0	0	0	0	0	0	0	0
TCGCGTCCAGAAGGTC-1	nMal	C8	0	0.037821676	0	0	0	0.025401497	0.094169917	0.08283008	0	0.073033196	0.658996851	0.027746782
TCGCTCGATATATTCC-1	Bdy	C2	0.806727399	0	0	0	0	0.062657704	0.03928577	0	0	0.01287184	0.078457287	0
TCGCTGGGCGGATTGT-1	Mal	C1	0.910676497	0	0	0	0	0.089323503	0	0	0	0	0	0
TCGCTGTGCGTAAATC-1	Bdy	C2	0.649288095	0	0	0.012450975	0	0	0.049689384	0	0	0.115408647	0.173162898	0
TCGGAATGCGCTCTGA-1	Bdy	C2	0.653111718	0	0	0.014385596	0	0.01467436	0.065018968	0	0	0.126637942	0.126171417	0
TCGGACGCCCAGCCCA-1	Bdy	C8	0	0.024420824	0	0	0	0	0.146093156	0.02040964	0	0.32054756	0.488528819	0
TCGGAGAGTATCGGGA-1	Mal	C0	1	0	0	0	0	0	0	0	0	0	0	0
TCGGAGTACATGAGTA-1	Mal	C3	0.890438463	0	0	0	0	0	0	0.109561537	0	0	0	0
TCGGCGTACTGCACAA-1	Mal	C0	1	0	0	0	0	0	0	0	0	0	0	0
TCGGGATTCAAACATA-1	Mal	C0	1	0	0	0	0	0	0	0	0	0	0	0
TCGGGTGAAACTGCTA-1	nMal	C9	0	0	0	0	0	0.089234597	0	0	0	0.363165325	0.491094998	0.05650508
TCGGTCCCGACAATAG-1	Mal	C3	0.94453299	0	0	0	0	0	0	0.05546701	0	0	0	0
TCGTAAGACGACATTG-1	Bdy	C2	0.808178978	0	0	0	0	0	0.021458727	0.033446165	0	0.044110191	0.09280594	0
TCGTATAGTGCAATTA-1	nMal	C9	0	0	0	0	0	0.041648833	0	0	0	0.221143479	0.697686756	0.039520931
TCGTATTACCCATTGC-1	Mal	C4	1	0	0	0	0	0	0	0	0	0	0	0
TCGTCAAGTACGCGCA-1	Mal	C5	1	0	0	0	0	0	0	0	0	0	0	0
TCGTCACACTGTTAGC-1	Mal	C7	0.863750712	0	0	0	0.044693772	0	0	0	0.091555516	0	0	0
TCGTCCGCTGGCGTCT-1	Mal	C4	0.988696359	0.011303641	0	0	0	0	0	0	0	0	0	0
TCGTGTCACGCTGACA-1	Mal	C0	1	0	0	0	0	0	0	0	0	0	0	0
TCGTTGACAGGGTCCC-1	Bdy	C0	0	0	0	0	0.083427483	0	0	0	0	0.168247016	0.661773693	0.086551808
TCGTTGCTATCCGGTC-1	Mal	C0	0.972867805	0	0	0	0.027132195	0	0	0	0	0	0	0
TCGTTGGCTCGTCAAT-1	nMal	C6	0	0	0.014101035	0	0	0.020808514	0.257014699	0	0	0.033750847	0.312362311	0.361962594
TCTAAAGAACAGTCTC-1	Mal	C0	0.913284868	0	0	0	0.086715132	0	0	0	0	0	0	0
TCTAACTGTATGTAAA-1	Mal	C5	1	0	0	0	0	0	0	0	0	0	0	0
TCTAATACTGCCTCAG-1	Mal	C5	1	0	0	0	0	0	0	0	0	0	0	0
TCTACCGTCCACAAGC-1	Bdy	C2	0.79165782	0	0	0.012017249	0	0	0.034078518	0	0	0	0.162246414	0
TCTAGCAATCTCCGCC-1	Mal	C5	1	0	0	0	0	0	0	0	0	0	0	0
TCTAGCATCTTCGATG-1	Mal	C0	1	0	0	0	0	0	0	0	0	0	0	0
TCTAGTTATCAGAAGA-1	Mal	C3	0.9313639	0	0	0	0	0	0	0.0686361	0	0	0	0
TCTATCATGCAGTTAC-1	Mal	C7	0.934556495	0	0	0	0.042673361	0	0	0	0.022770144	0	0	0
TCTATCGGTCGCAACA-1	Mal	C7	0.936128841	0	0	0	0	0	0	0	0.063871159	0	0	0
TCTATTACGCTGGCGA-1	nMal	C6	0	0.086018077	0	0	0	0.56719882	0.126032834	0	0	0.027367216	0.18129579	0.012087264
TCTATTACTAGAGGAT-1	Mal	C5	1	0	0	0	0	0	0	0	0	0	0	0
TCTCGGCTCCAGGACT-1	Bdy	C2	0.418905115	0	0	0.076388677	0	0.039549971	0.19184811	0.084211805	0	0	0.189096322	0
TCTCGTGTTACGAGGA-1	Mal	C0	1	0	0	0	0	0	0	0	0	0	0	0
TCTCTAATAGCTGGTA-1	Mal	C4	1	0	0	0	0	0	0	0	0	0	0	0
TCTGAACCGGTCGGCT-1	Mal	C5	1	0	0	0	0	0	0	0	0	0	0	0
TCTGACTGTAATGGTT-1	Mal	C7	0.911180536	0	0	0	0	0	0	0	0.088819464	0	0	0
TCTGCAGATTCGAGTC-1	Mal	C0	1	0	0	0	0	0	0	0	0	0	0	0
TCTGCGTCCGGTTTCT-1	Bdy	C6	0	0.122208998	0.102044158	0	0	0.146814641	0.198034181	0	0	0	0.430898021	0
TCTGGCGCAAGCCGGG-1	Bdy	C3	0	0	0	0	0	0.005208297	0	0	0	0.120035853	0.874755849	0
TCTGGGTAGCGCTCAT-1	Bdy	C1	0	0	0	0	0	0	0	0	0.421515655	0.087514726	0.490969619	0
TCTGTCATACAAGAGC-1	nMal	C6	0	0	0	0	0	0.120443632	0.376183104	0	0	0.061444627	0.441928637	0
TCTGTGACTGACCGTT-1	nMal	C8	0	0	0	0.030558526	0.10254859	0.120938842	0.225000471	0	0	0.200740682	0.304457203	0.015755685
TCTGTGCCATCATAGT-1	Bdy	C2	0.562299196	0	0	0	0	0.048945505	0.086906029	0.027197924	0	0.100469458	0.17418189	0
TCTGTTACCCAGCATA-1	Mal	C3	0.879240524	0	0	0	0	0	0	0.120759476	0	0	0	0
TCTTAACTCGGATGTA-1	Mal	C3	0.897449087	0	0	0	0	0	0	0.102550913	0	0	0	0
TCTTACAGAGGTACCG-1	nMal	C9	0	0	0	0	0	0.58245058	0	0	0	0.086289812	0.331259608	0
TCTTACGGCATCCGAC-1	Bdy	C6	0	0.066013121	0	0.03844477	0	0.162568139	0.227143505	0	0	0.052745965	0.4530845	0
TCTTCGAATAGACGTT-1	Mal	C1	1	0	0	0	0	0	0	0	0	0	0	0
TCTTCGATACCAATAA-1	Mal	C7	0.956692924	0	0	0	0	0	0	0	0.043307076	0	0	0
TCTTGATGCGTAGCGA-1	Mal	C7	0.916698684	0	0	0	0	0	0	0	0.083301316	0	0	0
TCTTGGTAACACCAAA-1	Bdy	C2	0.856595597	0	0	0	0	0	0.088307196	0.017495203	0	0	0.037602003	0
TCTTTCGGCGGGACAC-1	Mal	C3	0.925508603	0	0	0	0	0	0	0.074491397	0	0	0	0
TGAAACCTCAACTCAC-1	nMal	C6	0	0	0	0	0	0.298582715	0.394960799	0	0	0	0.306456486	0
TGAACAAGCAGGGACT-1	Mal	C1	1	0	0	0	0	0	0	0	0	0	0	0
TGAACACCCGAAGCAG-1	nMal	C2	0	0.020493251	0.041361732	0	0	0.066298114	0.29084203	0.028870331	0	0.150129191	0.402005351	0
TGAACTGCTATGACTT-1	Mal	C3	0.898640999	0	0	0	0	0	0	0.101359001	0	0	0	0
TGAAGAGCGGTCCTAG-1	Bdy	C2	0.602839681	0	0	0	0	0.117206953	0.1984368	0	0	0	0.081516566	0
TGAAGTAGCTTACGGA-1	Mal	C4	1	0	0	0	0	0	0	0	0	0	0	0
TGAATTTCACTTGCCT-1	Mal	C0	1	0	0	0	0	0	0	0	0	0	0	0
TGACAGGACAAGTCCA-1	Mal	C0	1	0	0	0	0	0	0	0	0	0	0	0
TGACATATATGACGAT-1	Mal	C3	0.909031399	0	0	0	0	0	0	0.090968601	0	0	0	0
TGACCCAACTCACATT-1	nMal	C6	0	0	0.014703864	0	0	0.311325397	0.430078871	0	0	0.033286319	0.210605547	0
TGACCCACGTTAGACA-1	Bdy	C8	0	0	0	0.018382258	0.024658193	0	0.22474199	0	0	0.322472018	0.409745541	0
TGACGAATATTTCCCT-1	Mal	C5	1	0	0	0	0	0	0	0	0	0	0	0
TGACTATAATCCTTTC-1	Mal	C1	0.981959389	0	0	0	0	0.018040611	0	0	0	0	0	0
TGACTCCGAATCATAC-1	Mal	C3	0.934430119	0	0	0	0	0	0	0.065569881	0	0	0	0
TGAGAATGCTTTACCG-1	Bdy	C2	0.805755813	0	0	0	0	0	0.033365224	0.037153347	0	0	0.123725616	0
TGAGACGTACCTCTCA-1	Mal	C5	1	0	0	0	0	0	0	0	0	0	0	0
TGAGATCAAATACTCA-1	nMal	C9	0	0	0	0	0	0.019101465	0	0	0	0.160748803	0.573685871	0.246463861
TGAGCAGTCGTGAAGT-1	nMal	C6	0	0	0.089116286	0	0	0.163073061	0.451123295	0	0	0.045039073	0.251648285	0
TGAGCCATACAGTCTC-1	Mal	C1	1	0	0	0	0	0	0	0	0	0	0	0
TGAGGCATGTACTGTG-1	Mal	C0	1	0	0	0	0	0	0	0	0	0	0	0
TGAGGTTGATCCCAAG-1	nMal	C6	0	0	0	0	0	0.016520031	0.732069819	0	0	0	0.25141015	0
TGAGTAAATTAGCGTA-1	Bdy	C9	0	0	0	0	0	0	0	0	0	0.324077292	0.675922708	0
TGAGTGCCTCTTAAAT-1	Mal	C3	0.969456302	0	0	0	0	0	0	0.030543698	0	0	0	0
TGAGTGGTCCGTGACG-1	nMal	C2	0	0	0	0	0	0.321995518	0.233222033	0	0	0.151457859	0.29332459	0
TGATACATTTAGCCGT-1	Mal	C3	0.921885598	0	0	0	0	0	0	0.078114402	0	0	0	0
TGATAGCGGGATTCTA-1	Mal	C5	0.984787967	0	0	0	0.015212033	0	0	0	0	0	0	0
TGATCAGGGAACTGCT-1	Mal	C0	1	0	0	0	0	0	0	0	0	0	0	0
TGATCGGTTTGACCCT-1	Bdy	C2	0.782395263	0	0	0	0	0	0.05701836	0.01039909	0	0.019916209	0.130271078	0
TGATCTCCGGCGCCAG-1	Mal	C4	1	0	0	0	0	0	0	0	0	0	0	0
TGATGGGACTAAGTCA-1	Mal	C4	0.97525764	0.02474236	0	0	0	0	0	0	0	0	0	0
TGATTCAGGTCCCGCG-1	Mal	C0	1	0	0	0	0	0	0	0	0	0	0	0
TGATTCGTCTATCACT-1	Bdy	C1	0	0	0	0	0	0	0	0	0.560796599	0.017375594	0.421827808	0
TGATTCTGTCGCCGGT-1	Mal	C3	0.96439373	0	0	0	0	0	0	0.03560627	0	0	0	0
TGATTTATTAGCTGTG-1	Bdy	C2	0.812213928	0	0	0	0	0	0.087375397	0	0	0.02445724	0.075953435	0
TGATTTCCTCCTGACG-1	Bdy	C8	0	0	0.113464556	0	0.103659992	0	0.396525279	0	0	0.019922649	0.366427525	0
TGCAAACCCACATCAA-1	nMal	C6	0	0.095851087	0	0	0	0.152341271	0.40180333	0	0	0	0.350004313	0
TGCAAGAATGACGTAA-1	Bdy	C7	0	0	0.714166546	0	0.285833454	0	0	0	0	0	0	0
TGCACGAGTCGGCAGC-1	nMal	C9	0	0	0	0	0	0.103690241	0	0	0	0.015408576	0.57342528	0.307475904
TGCACTATGTGAGTGC-1	Mal	C4	1	0	0	0	0	0	0	0	0	0	0	0
TGCAGAACTATATCGT-1	Mal	C0	1	0	0	0	0	0	0	0	0	0	0	0
TGCAGAGTACCGAGCA-1	Bdy	C1	0	0	0	0	0	0.695207108	0	0	0.095155202	0.049839053	0.159798637	0
TGCAGATCGTCCTAGG-1	Mal	C0	1	0	0	0	0	0	0	0	0	0	0	0
TGCAGCTACGTACTTC-1	Mal	C5	1	0	0	0	0	0	0	0	0	0	0	0
TGCAGGATCGGCAAAG-1	Bdy	C2	0.765443806	0	0	0	0	0	0.059123413	0	0	0.106919314	0.068513467	0
TGCATGAGTAGATTCG-1	Mal	C1	0.973573617	0	0	0	0	0.026426383	0	0	0	0	0	0
TGCATGGATCGGATCT-1	Bdy	C2	0.65271307	0	0	0	0	0	0.096644673	0	0	0.037356427	0.21328583	0
TGCATGTGGTAATCTA-1	nMal	C1	0	0	0	0	0	0.126880642	0	0	0.152050349	0.201434055	0.519634954	0
TGCCAAAGTCAGACTT-1	Mal	C5	1	0	0	0	0	0	0	0	0	0	0	0
TGCCACACTAGAGGAA-1	Mal	C0	1	0	0	0	0	0	0	0	0	0	0	0
TGCCACCTGGCGAAAC-1	Bdy	C1	0	0	0	0	0	0.012419479	0	0	0.450779209	0.292796745	0.244004568	0
TGCCGATGTCATCAAT-1	Bdy	C1	0	0	0	0	0	0.022606493	0	0	0.353488245	0.139505627	0.484399635	0
TGCCGGATGTACGAGC-1	Mal	C0	1	0	0	0	0	0	0	0	0	0	0	0
TGCCTGACATCGGTCA-1	Bdy	C2	0.304196179	0	0	0	0	0.42403941	0.089273847	0.007440365	0	0.024994078	0.150056121	0
TGCCTGATCAAACGAT-1	Mal	C7	0.924950327	0	0	0	0	0	0	0	0.075049673	0	0	0
TGCCTTGCCCTTACGG-1	Mal	C1	0.958771036	0	0	0	0	0.041228964	0	0	0	0	0	0
TGCGAATATGGGATTT-1	Mal	C5	1	0	0	0	0	0	0	0	0	0	0	0
TGCGACACCCTAGTGC-1	Mal	C3	0.96488324	0	0	0	0	0	0	0.03511676	0	0	0	0
TGCGACGGCCGAACGT-1	Mal	C0	1	0	0	0	0	0	0	0	0	0	0	0
TGCGAGAAACGTTACG-1	Mal	C1	0.982707173	0	0	0	0	0.017292827	0	0	0	0	0	0
TGCGAGAATATTACCC-1	Mal	C3	0.860246455	0	0	0	0	0	0	0.139753545	0	0	0	0
TGCGATGCTAATGGCT-1	Mal	C4	0.970619021	0.029380979	0	0	0	0	0	0	0	0	0	0
TGCGCAAAGCATTTGG-1	Mal	C1	1	0	0	0	0	0	0	0	0	0	0	0
TGCGCGATTAACGGAG-1	Mal	C1	1	0	0	0	0	0	0	0	0	0	0	0
TGCGGAGTAAAGGTGC-1	Mal	C7	0.921979254	0	0	0	0	0	0	0	0.078020746	0	0	0
TGCGTAAGAACCTGAT-1	Mal	C3	0.956633095	0	0	0	0	0	0	0.043366905	0	0	0	0
TGCGTCATGACTGAGC-1	Mal	C0	1	0	0	0	0	0	0	0	0	0	0	0
TGCGTGATTGGGTGTC-1	Mal	C4	1	0	0	0	0	0	0	0	0	0	0	0
TGCTATACAAACGGAC-1	nMal	C6	0	0.02873997	0.01599809	0	0	0	0.340213154	0	0	0.051840467	0.550065882	0.013142437
TGCTGGTTGGACAATT-1	Mal	C4	1	0	0	0	0	0	0	0	0	0	0	0
TGCTGTTGAAGAACTC-1	Bdy	C2	0.638711595	0	0	0	0	0.137617241	0.046122855	0	0	0.040975914	0.136572395	0
TGCTTAGAGAGAATGC-1	Mal	C0	1	0	0	0	0	0	0	0	0	0	0	0
TGCTTGAAACCATGCA-1	Bdy	C2	0.601731954	0	0	0	0	0.016822817	0.051626539	0.032816534	0	0.120954461	0.176047695	0
TGGAAACGGAGTGAAC-1	Mal	C7	0.930538921	0	0	0	0	0	0	0	0.069461079	0	0	0
TGGAAGAAGGGAACGT-1	Bdy	C2	0.843692385	0	0	0.008551216	0	0	0.060072228	0.014809739	0	0.022653517	0.050220915	0
TGGAAGACGAACACCA-1	nMal	C6	0	0.040163617	0	0	0	0.274934048	0.389242741	0	0	0.067837748	0.227821846	0
TGGAAGGATAAAGATG-1	Mal	C7	0.894766067	0	0	0	0	0	0	0	0.105233933	0	0	0
TGGAATTAGACGCTTT-1	Mal	C4	1	0	0	0	0	0	0	0	0	0	0	0
TGGACACCGTTGCTTG-1	Mal	C4	1	0	0	0	0	0	0	0	0	0	0	0
TGGACCACGGCGTTGA-1	Mal	C7	0.934288032	0	0	0	0	0	0	0	0.065711968	0	0	0
TGGACGCAATCCAGCC-1	Mal	C0	1	0	0	0	0	0	0	0	0	0	0	0
TGGACGTAGGCGAATC-1	Mal	C4	0.985510338	0.014489662	0	0	0	0	0	0	0	0	0	0
TGGACTGTTCGCTCAA-1	Bdy	C2	0.692649304	0	0	0	0	0	0.088654711	0.070844201	0	0.032082171	0.115769613	0
TGGAGCTAAAGTTCCC-1	nMal	C9	0	0	0	0	0	0	0	0	0	0.365723794	0.499548611	0.134727595
TGGAGTGATGCGATGA-1	Mal	C3	0.906735142	0	0	0	0	0	0	0.093264858	0	0	0	0
TGGATAGAGTAACAGA-1	Mal	C4	1	0	0	0	0	0	0	0	0	0	0	0
TGGCAGATTACGATCA-1	Bdy	C1	0	0	0	0	0	0.019273308	0	0	0.401223192	0.188235827	0.391267673	0
TGGCAGCAGTAATAGT-1	nMal	C8	0	0.226567754	0.021029708	0	0	0	0.144457888	0	0	0.269119225	0.338825426	0
TGGCATGAAGTTTGGG-1	Mal	C0	1	0	0	0	0	0	0	0	0	0	0	0
TGGCCAAACTGAAGTA-1	Bdy	C1	0	0	0	0	0	0.006843455	0	0	0.243357443	0.175442003	0.574357099	0
TGGCCAATTTGGTACT-1	Mal	C0	1	0	0	0	0	0	0	0	0	0	0	0
TGGCCGTATATTGACC-1	Mal	C3	0.956404633	0	0	0	0	0	0	0.043595367	0	0	0	0
TGGCGACTGCTCCAAA-1	Bdy	C1	0	0	0	0	0	0.770413382	0	0	0.138395024	0.023012711	0.068178883	0
TGGCGGTGTGCGATTG-1	nMal	C6	0	0.012576889	0	0	0	0.091809098	0.153790879	0	0	0.192747271	0.549075863	0
TGGCTCTTGTCGCGTA-1	Mal	C0	1	0	0	0	0	0	0	0	0	0	0	0
TGGCTTTGGGTAGACA-1	Mal	C4	1	0	0	0	0	0	0	0	0	0	0	0
TGGGAAATGCCTTTCC-1	nMal	C8	0	0	0.174526215	0	0	0.049556296	0.372618962	0	0	0.106699886	0.283462798	0.013135843
TGGGACCATTGGGAGT-1	Mal	C7	0.856926231	0	0	0	0	0	0	0	0.143073769	0	0	0
TGGGCACAAACAGAAC-1	nMal	C6	0	0.016652456	0	0	0	0.115318485	0.515276219	0	0	0.025826031	0.326926809	0
TGGGCCACAAGAGCGC-1	nMal	C8	0	0.159950361	0	0	0	0	0.158766068	0	0	0.071510459	0.609773113	0
TGGGCCTTGCCTGCAT-1	Mal	C5	1	0	0	0	0	0	0	0	0	0	0	0
TGGGTTCCCGGACGGA-1	Mal	C5	1	0	0	0	0	0	0	0	0	0	0	0
TGGTAAGCAGGATTGA-1	Mal	C0	1	0	0	0	0	0	0	0	0	0	0	0
TGGTACCGGCACAGCC-1	Bdy	C9	0	0	0.09019123	0	0	0	0	0	0	0	0.90980877	0
TGGTATCGCATCCCAA-1	nMal	C9	0	0	0	0	0	0	0	0	0	0.217260594	0.60532392	0.177415485
TGGTATCGGTCTGTAT-1	nMal	C8	0	0.051506266	0	0	0.004705142	0	0.137924583	0	0	0.334970699	0.47089331	0
TGGTCGTGCAAGGCAA-1	Mal	C5	1	0	0	0	0	0	0	0	0	0	0	0
TGGTCTAGCTTACATG-1	Mal	C5	1	0	0	0	0	0	0	0	0	0	0	0
TGGTCTGTTGGGCGTA-1	Mal	C4	1	0	0	0	0	0	0	0	0	0	0	0
TGGTGATCGTATTTGT-1	Mal	C7	0.862356235	0	0	0	0	0	0	0	0.137643765	0	0	0
TGGTTAACTTACATTT-1	Mal	C3	0.935295211	0	0	0	0	0	0	0.064704789	0	0	0	0
TGGTTATGCTTGCGGT-1	Mal	C0	1	0	0	0	0	0	0	0	0	0	0	0
TGGTTCGTAGCAAAGG-1	Mal	C5	0.982435721	0	0	0	0.017564279	0	0	0	0	0	0	0
TGTAACTTGTCAACCT-1	nMal	C6	0	0.018788852	0	0	0	0.105630358	0.487614138	0	0	0	0.387966652	0
TGTAATGACCACAATA-1	Mal	C0	1	0	0	0	0	0	0	0	0	0	0	0
TGTACGAACAAATCCG-1	nMal	C8	0	0.250057992	0	0.022380841	0	0.018221145	0.074032733	0.035150915	0	0.168943026	0.431213348	0
TGTACTGTGCCAAAGT-1	nMal	C6	0	0	0.037619549	0	0	0.04333621	0.62253104	0	0	0.073388165	0.223125036	0
TGTAGTGATCTATAAT-1	Bdy	C8	0	0	0.096147295	0	0	0	0.180684168	0.039355865	0	0.038373423	0.645439249	0
TGTATAACAGATCCTG-1	Bdy	C2	0.791985777	0	0	0	0	0	0.09867268	0	0	0.042670281	0.066671261	0
TGTATCCTTATTCCAT-1	nMal	C9	0	0	0	0	0	0.341119688	0	0	0	0.216302483	0.385315621	0.057262208
TGTCCCGACATAGCAC-1	nMal	C9	0	0	0	0	0	0.031609104	0	0	0	0.415584854	0.537383926	0.015422116
TGTCCGTGGCGCCTTT-1	Mal	C5	1	0	0	0	0	0	0	0	0	0	0	0
[truncated: 154 more rows]
